# Supplementary material for: Apoptosis, Toll-like, RIG-I-like and NOD-like Receptors Are Pathways Jointly Induced by Diverse Respiratory Bacterial and Viral Pathogens
Source: Front Microbiol. 2017 Mar 1;8:276. doi: 10.3389/fmicb.2017.00276 (PMC5331050; doi:10.3389/fmicb.2017.00276)
Supplement: Supplementary file 1 [file DataSheet1.XLSX]

## Sheet: FC2 FDR0.1
# FILTER: |Fold Change| >= 2 and FDR <= 0.1
N	GENE_SYMBOL	KEGG_ID	DESCRIPTION	FOLD_CHANGE (K. pneumoniae_43816_1h)	FDR (K. pneumoniae_43816_1h)	FOLD_CHANGE (K. pneumoniae_43816_4h)	FDR (K. pneumoniae_43816_4h)	FOLD_CHANGE (K. pneumoniae_43816_8h)	FDR (K. pneumoniae_43816_8h)	FOLD_CHANGE (K. pneumoniae_52145_1h)	FDR (K. pneumoniae_52145_1h)	FOLD_CHANGE (K. pneumoniae_52145_4h)	FDR (K. pneumoniae_52145_4h)	FOLD_CHANGE (K. pneumoniae_52145_8h)	FDR (K. pneumoniae_52145_8h)	FOLD_CHANGE (S. aureus_Newman_1h)	FDR (S. aureus_Newman_1h)	FOLD_CHANGE (S. aureus_Newman_4h)	FDR (S. aureus_Newman_4h)	FOLD_CHANGE (S. pneumoniae_D39_1h)	FDR (S. pneumoniae_D39_1h)	FOLD_CHANGE (S. pneumoniae_D39_4h)	FDR (S. pneumoniae_D39_4h)	FOLD_CHANGE (RSV_A2_1h)	FDR (RSV_A2_1h)	FOLD_CHANGE (RSV_A2_18h)	FDR (RSV_A2_18h)	FOLD_CHANGE (RSV_Long_1h)	FDR (RSV_Long_1h)	FOLD_CHANGE (RSV_Long_18h)	FDR (RSV_Long_18h)	FOLD_CHANGE (IAV_PR8_7h)	FDR (IAV_PR8_7h)	FOLD_CHANGE (IAV_PR8_DNS1_7h)	FDR (IAV_PR8_DNS1_7h)	FOLD_CHANGE (LPS_1h)	FDR (LPS_1h)
1	Birc3	mmu:11796	Mus musculus baculoviral IAP repeat-containing 3 (Birc3), mRNA [NM_007464]	2.6	0.0214466	2.6	0.00041187	3.3	0.00027901	2.4	0.00262258	2.6	0.00214512	2	0.0485389	1.9	0.00224855	3.6	0.00014525	-1.1	0.806335	2.6	0.0152594	-1.1	0.906356	2.1	0.00309424	-1.1	0.589356	1.7	0.0067971	1.6	0.0545048	3.3	0.00185587	3.6	1.886e-05
2	Ccrl2	mmu:54199	Mus musculus chemokine (C-C motif) receptor-like 2 (Ccrl2), mRNA [NM_017466]	16.3	9e-08	16.1	6e-08	8.2	3.4e-07	18.9	3e-08	14.3	1.77e-06	3.9	2.708e-05	6.8	0.00017253	8.9	1.923e-05	2.7	0.0143257	9.3	0.00369343	1.1	0.926619	12	0.00054667	1.4	0.534389	7.2	0.00133542	3.2	0.0161654	10.7	0.00039306	20.5	6.7e-07
3	Cd40	mmu:21939	Mus musculus CD40 antigen (Cd40), transcript variant 1, mRNA [NM_011611]	2.1	0.0194559	8.7	3.96e-06	10.4	1.393e-05	2.8	0.0544672	7.7	6.633e-05	7.4	0.00031889	1.3	0.0489251	8.8	2.2e-07	-1.1	0.738323	4.2	0.00499637	1.1	0.906356	8.8	0.00023792	1.3	0.470972	4.4	0.00454231	1.9	0.014155	10.4	0.00025351	6.1	1.8e-07
4	Cflar	mmu:12633	Mus musculus CASP8 and FADD-like apoptosis regulator (Cflar), transcript variant 1, mRNA [NM_207653]	5.7	7.83e-06	3.9	5.473e-05	4.4	9.145e-05	5.5	4.27e-05	3.9	0.00033096	2.3	0.0159273	1.9	0.00307104	4.7	2.29e-06	-1.1	0.824107	2.6	0.0209343	1.7	0.906356	2.6	0.0793913	1.7	0.394706	2.3	0.05588	1.1	0.50432	2.4	0.0244317	7	1.667e-05
5	Ch25h	mmu:12642	Mus musculus cholesterol 25-hydroxylase (Ch25h), mRNA [NM_009890]	12.2	2.57e-06	12.7	1.5e-07	6.4	2.67e-06	10.3	1.46e-05	10.7	2.083e-05	2.5	0.0034205	2.4	0.0017897	7.7	1.721e-05	1.2	0.876624	8.6	0.0282548	1.3	0.906356	3.4	0.0198341	1.6	0.340534	2.5	0.0497817	2.9	0.0255694	7	0.00293837	9.1	1.995e-05
6	Cxcl10	mmu:15945	Mus musculus chemokine (C-X-C motif) ligand 10 (Cxcl10), mRNA [NM_021274]	7	0.00035266	7.5	0.00018618	6.1	0.00118295	4.6	0.00564536	7	0.00096691	3.8	0.022582	2.3	0.00241573	4.7	1.78e-06	1.8	0.244714	3.3	0.0278207	-1.1	0.906356	24.3	0.00052248	-1.2	0.749516	6.8	0.011847	8.1	0.00250589	14.5	0.00039816	8.7	6.76e-06
7	Ddx58	mmu:230073	Mus musculus DEAD (Asp-Glu-Ala-Asp) box polypeptide 58 (Ddx58), mRNA [NM_172689]	-1.9	0.0942204	3	4.222e-05	3.2	0.00723004	1.3	0.821526	2.8	0.0167765	3.6	0.00270436	-1.1	0.878887	2.4	0.0004169	2.5	0.0155325	1.6	0.122886	-1.1	0.950693	5.8	0.00310968	1.3	0.480292	3.5	0.00399006	1.3	0.14889	2.7	0.0616103	1	0.850587
8	Fas	mmu:14102	Mus musculus Fas (TNF receptor superfamily member 6) (Fas), transcript variant 1, mRNA [NM_007987]	6.8	8.344e-05	10.9	2e-08	16.8	6.1e-07	4	0.00960698	9.8	1.299e-05	7.2	5.516e-05	1.3	0.151591	8.1	5.5e-07	-1.3	0.321881	5.2	0.0042492	-1.2	0.906356	3.5	0.00310968	1.4	0.497836	2.8	0.0100739	2.3	0.0347788	5.4	0.00054165	5.8	1.7e-07
9	Gbp2b	mmu:14468	Mus musculus guanylate binding protein 2b (Gbp2b), mRNA [NM_010259]	3.4	0.00913786	23.1	7e-08	26.5	1.57e-06	2.9	0.0115824	17.3	6.88e-06	22.8	1.046e-05	1.2	0.431491	8.5	4.1e-07	1.2	0.728842	2.2	0.0807862	1.1	0.935306	10.5	0.0100302	1	0.989278	4.4	0.0989945	3.3	0.00632519	33.4	0.00025351	3.4	9.68e-06
10	Hcar2	mmu:80885	Mus musculus hydroxycarboxylic acid receptor 2 (Hcar2), mRNA [NM_030701]	11.6	2.57e-06	10.2	2e-08	4.8	0.00530663	6.8	0.00014254	7	0.00042421	2.1	0.279578	2	0.0248649	8.8	1.063e-05	-1.4	0.336099	2.8	0.00484437	-1.1	0.906356	2.9	0.0306215	-1.1	0.91951	2.5	0.222761	1.2	0.353432	2.5	0.00673395	6.3	7.91e-06
11	Helz2	mmu:229003	Mus musculus helicase with zinc finger 2, transcriptional coactivator (Helz2), mRNA [NM_183162]	1.2	0.730053	5.8	0.00410972	4.4	0.0304622	2.3	0.541558	5.6	0.0493558	4.6	0.0547862	-1.1	0.751993	3.2	0.00184948	2.1	0.050403	-1.2	0.711297	-1.1	0.906356	5.2	0.0209666	1.1	0.772577	3.8	0.00834727	1.5	0.138807	4.5	0.0136023	1.4	0.180477
12	Icam1	mmu:15894	Mus musculus intercellular adhesion molecule 1, mRNA (cDNA clone MGC:6195 IMAGE:3588949), complete cds. [BC008626]	6.7	6.44e-06	5.7	3.92e-06	4.8	3.709e-05	4.4	0.00015705	5.5	6.365e-05	2.2	0.00505167	1.7	0.0150356	3.5	9.79e-06	-2.1	0.0327429	3.4	0.00708576	1.2	0.906356	3.6	0.0221822	1.2	0.698692	1.9	0.0712701	2	0.010775	3.6	0.00069409	5.1	3.2e-07
13	Icosl	mmu:50723	Mus musculus icos ligand (Icosl), mRNA [NM_015790]	5.5	0.00011905	5.4	3.27e-05	5.5	0.00096396	3	0.00753872	5.2	0.00099935	2.5	0.0551021	1.4	0.510676	5.7	3.647e-05	-1.5	0.11593	3.4	0.0106301	-1.1	0.920205	2.3	0.0162016	-1.2	0.673714	1.5	0.266976	1.5	0.293423	2.1	0.23288	6.2	0.00059891
14	Ifi44l	mmu:15061	Mus musculus interferon-induced protein 44 like (Ifi44l), mRNA [NM_031367]	-2.6	0.0280347	3.2	0.00658073	4.9	0.00255945	1.1	0.963442	2.5	0.187188	4.7	0.00350358	-1.3	0.739361	2.9	0.00118783	3	0.0609545	-1.1	0.92458	1.3	0.93444	10.7	0.00111531	2.2	0.340534	7.6	0.00028005	-1.1	0.770429	2.7	0.0689928	1.1	0.404987
15	Irf7	mmu:54123	Mus musculus interferon regulatory factor 7 (Irf7), transcript variant 1, mRNA [NM_016850]	-3.8	0.00092955	1.9	0.019581	3.1	0.00740457	1.1	0.925468	1.5	0.705604	2.8	0.153813	-1.2	0.851939	2.6	0.00294194	2.8	0.0314288	1.4	0.652784	1.4	0.929919	7.9	0.00489835	2.5	0.340534	5.2	0.00399006	-1.9	0.130137	1.3	0.890482	1	0.865137
16	Jak2	mmu:16452	Mus musculus Janus kinase 2 (Jak2), transcript variant 1, mRNA [NM_008413]	1.8	0.00368834	3.8	8.75e-06	4	2.34e-05	1.3	0.772289	3.9	9.038e-05	2.8	0.00439896	-1.1	0.869732	2.5	0.00454528	-1.1	0.587594	2.2	0.00619375	-1.1	0.906356	2.3	0.0554795	-1.1	0.764064	1.5	0.370817	1.2	0.692031	5.9	0.00817549	1.9	0.11603
17	Nfkbie	mmu:18037	Mus musculus nuclear factor of kappa light polypeptide gene enhancer in B cells inhibitor, epsilon (Nfkbie), mRNA [NM_008690]	8.8	0.0002137	4.5	0.00083575	2.6	0.0691015	4.9	0.00132401	3.2	0.0127433	1.2	0.790527	2	0.0203978	2.5	0.00026982	-1.4	0.170106	2.3	0.00646264	-1.1	0.909818	5.2	0.00235286	-1.2	0.660519	2.2	0.270881	2.8	0.029308	5.6	0.0163909	7.9	4.87e-06
18	Oas1b	mmu:23961	Mus musculus 2'-5' oligoadenylate synthetase 1B (Oas1b), mRNA [NM_001083925]	-2.2	0.0273921	2.7	0.00375183	2.5	0.0401711	1.2	0.917618	2.1	0.123201	2.3	0.179558	1.1	0.925553	4.1	0.00101162	2.2	0.0182348	1.3	0.376459	-1.1	0.958225	10.2	0.00103118	1.3	0.558374	7.6	0.00085045	1.4	0.538274	3.5	0.127547	-1.1	0.85184
19	Oas3	mmu:246727	Mus musculus 2'-5' oligoadenylate synthetase 3 (Oas3), mRNA [NM_145226]	-2.2	0.00088132	1.4	0.128777	2.4	0.00296823	1.2	0.917618	1	0.991974	2.2	0.0554581	-1.1	0.832051	2.1	0.00229326	2.8	0.0358642	1.6	0.334149	1.3	0.906356	5.4	0.00208655	1.7	0.374029	3.2	0.00877715	-1.6	0.0510526	2.1	0.207155	-1.2	0.48962
20	Pnp	mmu:18950	Mus musculus purine-nucleoside phosphorylase (Pnp), mRNA [NM_013632]	-2.3	0.00080321	2.1	0.00102728	2.8	0.00550593	-1	0.968833	1.9	0.172753	2.8	0.0126117	1.1	0.765416	2.6	4.352e-05	3	0.00865149	1.5	0.356941	-1.2	0.910929	2.3	0.0013753	1.1	0.827797	1.6	0.0302236	1	0.910057	2.4	0.00541993	1.1	0.835696
21	Rnf114	mmu:81018	Mus musculus ring finger protein 114 (Rnf114), mRNA [NM_030743]	-3.2	0.00011891	2	0.00761892	2.5	0.0611921	-1	0.957832	1.4	0.758607	2.2	0.490592	-1.2	0.804232	3.2	0.00107556	4.1	0.0018743	1.9	0.057867	-2	0.906356	3.2	0.0606385	-1.2	0.565937	2.4	0.144421	-1.1	0.894525	1.7	0.727396	1.1	0.809304
22	Rsad2	mmu:58185	Mus musculus radical S-adenosyl methionine domain containing 2 (Rsad2), mRNA [NM_021384]	-1.1	0.780288	20.3	8.1e-07	7.5	0.0119686	2.9	0.0673895	16.7	0.00071992	6.9	0.0716793	-1	0.973235	9.4	0.0001735	2.6	0.0358759	1.9	0.0619476	-1.2	0.908762	15	0.00370027	1.1	0.772577	7.3	0.00399006	3.2	0.0187741	14.5	0.00505336	1.9	0.00470097
23	Slc2a6	mmu:227659	Mus musculus solute carrier family 2 (facilitated glucose transporter), member 6 (Slc2a6), transcript variant 1, mRNA [NM_172659]	1.3	0.104566	2.2	0.00017343	3.3	1.926e-05	2	0.0303584	2.4	0.0037489	1.9	0.141942	1.1	0.612106	4.4	7.9e-07	1.9	0.0321794	3.6	0.0145823	-1	0.989966	2.1	0.225486	1	0.877416	2.2	0.0165344	1.4	0.446729	3.4	0.0532387	2.8	6.47e-05
24	Slfn2	mmu:20556	Mus musculus schlafen 2 (Slfn2), mRNA [NM_011408]	2.4	0.00267714	5.6	1.306e-05	3.2	0.0283783	4	0.00036977	3.9	0.022008	2.7	0.207885	1.8	0.0470416	4.1	0.00027176	1.8	0.027862	2.6	0.0222502	-1.1	0.917605	5.8	0.00092402	1.1	0.74537	3.6	0.00212645	1	0.948147	2.8	0.0291281	2.8	0.00512691
25	Tap1	mmu:21354	Mus musculus transporter 1, ATP-binding cassette, sub-family B (MDR/TAP) (Tap1), transcript variant 1, mRNA [NM_013683]	-3	0.028215	3.2	0.062536	4.7	0.0312457	1.1	0.966441	2.5	0.559327	3.8	0.172477	-1.2	0.850354	2.8	0.0567785	4.4	0.00460057	2.1	0.0726843	-1.4	0.906356	3.7	0.126193	1	0.858371	3	0.00819098	-1.1	0.911486	3.3	0.032958	1	0.995667
26	Tnf	mmu:21926	Mus musculus tumor necrosis factor (Tnf), transcript variant 1, mRNA [NM_013693]	18.1	8.65e-06	30.3	4.62e-06	21.4	8.823e-05	34.3	2.104e-05	15.5	0.00106456	5.6	0.015598	21.4	3.19e-06	52	2.2e-07	12	0.00065095	30.7	0.00068002	-1.2	0.906356	2.1	0.207323	1.2	0.63731	2.5	0.0209695	-1.3	0.0991071	2.3	0.0310217	49.2	4e-08
27	Tnfaip3	mmu:21929	Mus musculus tumor necrosis factor, alpha-induced protein 3 (Tnfaip3), transcript variant 1, mRNA [NM_009397]	17.4	5.51e-06	7.1	4.235e-05	5.4	0.00087859	11.9	7.703e-05	7	0.00037959	2.7	0.0431183	7	2.516e-05	5.9	7.299e-05	1.6	0.33585	3.6	0.00528256	1.2	0.906356	2.9	0.0804786	1.9	0.409765	2.1	0.254525	1.9	0.0367442	6.2	0.00057289	12.4	1.161e-05
28	Traf1	mmu:22029	Mus musculus TNF receptor-associated factor 1 (Traf1), mRNA [NM_009421]	10.5	1.78e-06	6.9	1.5e-07	8.7	5.87e-05	6.9	0.00010037	7.2	1.77e-06	3.1	0.0209548	1.5	0.355655	4.1	0.00029697	-1.9	0.147017	5.3	0.0123201	1.3	0.906356	3.2	0.0196869	1.5	0.431007	1.8	0.160545	1.9	0.609052	10.6	0.00829159	7.1	2.4e-07
29	Trafd1	mmu:231712	Mus musculus TRAF type zinc finger domain containing 1 (Trafd1), transcript variant 2, mRNA [NM_172275]	-2	0.00793287	3.9	8.629e-05	2.9	0.0266645	1.4	0.625141	3.3	0.0965236	3.2	0.0461449	-1.1	0.908842	3.8	0.00064561	2.9	0.00411335	1.6	0.0678933	-1.3	0.906356	2.9	0.0690731	1.2	0.773319	2.7	0.0152858	-1	0.925265	2.4	0.558896	1	0.834002
30	Trex1	mmu:22040	Mus musculus three prime repair exonuclease 1 (Trex1), transcript variant 1, mRNA [NM_011637]	-1.5	0.269752	3.1	3.63e-06	1.3	0.807335	1.9	0.0818977	2.6	0.00605748	-1.1	0.981317	1	0.968945	3.3	2.39e-06	2.8	0.0706681	2.1	0.310202	-2.3	0.906356	5.4	0.0334252	-2.1	0.458795	3.9	0.0963611	2	0.0415835	3.5	0.00580041	1.5	0.0330619
31	Ube2l6	mmu:56791	Mus musculus ubiquitin-conjugating enzyme E2L 6 (Ube2l6), mRNA [NM_019949]	-2	0.00893989	1.6	0.10778	2.2	0.0208006	-1	0.994739	1.2	0.856705	2.3	0.0336733	1	0.938821	2.3	0.00031858	3.6	0.00445192	2.1	0.100647	-1	0.981856	2.6	0.049764	1.4	0.596559	2	0.0813203	1.2	0.473703	1.3	0.620384	1	0.969022
32	Znfx1	mmu:98999	Mus musculus zinc finger, NFX1-type containing 1 (Znfx1), transcript variant 1, mRNA [NM_001033196]	-2.7	0.00071474	3.1	0.00058075	2.1	0.181894	1	0.962004	2.8	0.19779	2.1	0.290396	-1.3	0.593581	6	1.638e-05	3.3	0.0324159	1.4	0.562294	-1.5	0.906356	4.7	0.0271158	-1	0.964276	4	0.00209783	1.4	0.278691	3.2	0.0946949	1.1	0.758871
