# Supplementary material for: Apoptosis, Toll-like, RIG-I-like and NOD-like Receptors Are Pathways Jointly Induced by Diverse Respiratory Bacterial and Viral Pathogens
Source: Front Microbiol. 2017 Mar 1;8:276. doi: 10.3389/fmicb.2017.00276 (PMC5331050; doi:10.3389/fmicb.2017.00276)
Supplement: Supplementary file 2 [file DataSheet2.XLSX]

## Sheet: FC2
# FILTER: |Fold Change| >= 2
N	GENE_SYMBOL	KEGG_ID	DESCRIPTION	FOLD_CHANGE (K. pneumoniae_43816_1h)	FDR (K. pneumoniae_43816_1h)	FOLD_CHANGE (K. pneumoniae_43816_4h)	FDR (K. pneumoniae_43816_4h)	FOLD_CHANGE (K. pneumoniae_43816_8h)	FDR (K. pneumoniae_43816_8h)	FOLD_CHANGE (K. pneumoniae_52145_1h)	FDR (K. pneumoniae_52145_1h)	FOLD_CHANGE (K. pneumoniae_52145_4h)	FDR (K. pneumoniae_52145_4h)	FOLD_CHANGE (K. pneumoniae_52145_8h)	FDR (K. pneumoniae_52145_8h)	FOLD_CHANGE (S. aureus_Newman_1h)	FDR (S. aureus_Newman_1h)	FOLD_CHANGE (S. aureus_Newman_4h)	FDR (S. aureus_Newman_4h)	FOLD_CHANGE (S. pneumoniae_D39_1h)	FDR (S. pneumoniae_D39_1h)	FOLD_CHANGE (S. pneumoniae_D39_4h)	FDR (S. pneumoniae_D39_4h)	FOLD_CHANGE (RSV_A2_1h)	FDR (RSV_A2_1h)	FOLD_CHANGE (RSV_A2_18h)	FDR (RSV_A2_18h)	FOLD_CHANGE (RSV_Long_1h)	FDR (RSV_Long_1h)	FOLD_CHANGE (RSV_Long_18h)	FDR (RSV_Long_18h)	FOLD_CHANGE (IAV_PR8_7h)	FDR (IAV_PR8_7h)	FOLD_CHANGE (IAV_PR8_DNS1_7h)	FDR (IAV_PR8_DNS1_7h)	FOLD_CHANGE (LPS_1h)	FDR (LPS_1h)
1	Birc3	mmu:11796	Mus musculus baculoviral IAP repeat-containing 3 (Birc3), mRNA [NM_007464]	2.6	0.0214466	2.6	0.00041187	3.3	0.00027901	2.4	0.00262258	2.6	0.00214512	2	0.0485389	1.9	0.00224855	3.6	0.00014525	-1.1	0.806335	2.6	0.0152594	-1.1	0.906356	2.1	0.00309424	-1.1	0.589356	1.7	0.0067971	1.6	0.0545048	3.3	0.00185587	3.6	1.886e-05
2	Ccrl2	mmu:54199	Mus musculus chemokine (C-C motif) receptor-like 2 (Ccrl2), mRNA [NM_017466]	16.3	9e-08	16.1	6e-08	8.2	3.4e-07	18.9	3e-08	14.3	1.77e-06	3.9	2.708e-05	6.8	0.00017253	8.9	1.923e-05	2.7	0.0143257	9.3	0.00369343	1.1	0.926619	12	0.00054667	1.4	0.534389	7.2	0.00133542	3.2	0.0161654	10.7	0.00039306	20.5	6.7e-07
3	Cd274	mmu:60533	Mus musculus CD274 antigen (Cd274), mRNA [NM_021893]	1.9	0.131781	10.1	1.408e-05	3.4	0.0068274	1.8	0.286194	8.5	4.77e-05	1.7	0.393558	1.5	0.0525467	3.8	7.476e-05	-1.2	0.482043	2.2	0.0337532	1.6	0.906356	2.8	0.122365	1.4	0.480292	1.9	0.544841	2.3	0.0239799	5.7	0.00134181	2.1	0.00269342
4	Cd40	mmu:21939	Mus musculus CD40 antigen (Cd40), transcript variant 1, mRNA [NM_011611]	2.1	0.0194559	8.7	3.96e-06	10.4	1.393e-05	2.8	0.0544672	7.7	6.633e-05	7.4	0.00031889	1.3	0.0489251	8.8	2.2e-07	-1.1	0.738323	4.2	0.00499637	1.1	0.906356	8.8	0.00023792	1.3	0.470972	4.4	0.00454231	1.9	0.014155	10.4	0.00025351	6.1	1.8e-07
5	Cflar	mmu:12633	Mus musculus CASP8 and FADD-like apoptosis regulator (Cflar), transcript variant 1, mRNA [NM_207653]	5.7	7.83e-06	3.9	5.473e-05	4.4	9.145e-05	5.5	4.27e-05	3.9	0.00033096	2.3	0.0159273	1.9	0.00307104	4.7	2.29e-06	-1.1	0.824107	2.6	0.0209343	1.7	0.906356	2.6	0.0793913	1.7	0.394706	2.3	0.05588	1.1	0.50432	2.4	0.0244317	7	1.667e-05
6	Ch25h	mmu:12642	Mus musculus cholesterol 25-hydroxylase (Ch25h), mRNA [NM_009890]	12.2	2.57e-06	12.7	1.5e-07	6.4	2.67e-06	10.3	1.46e-05	10.7	2.083e-05	2.5	0.0034205	2.4	0.0017897	7.7	1.721e-05	1.2	0.876624	8.6	0.0282548	1.3	0.906356	3.4	0.0198341	1.6	0.340534	2.5	0.0497817	2.9	0.0255694	7	0.00293837	9.1	1.995e-05
7	Cxcl10	mmu:15945	Mus musculus chemokine (C-X-C motif) ligand 10 (Cxcl10), mRNA [NM_021274]	7	0.00035266	7.5	0.00018618	6.1	0.00118295	4.6	0.00564536	7	0.00096691	3.8	0.022582	2.3	0.00241573	4.7	1.78e-06	1.8	0.244714	3.3	0.0278207	-1.1	0.906356	24.3	0.00052248	-1.2	0.749516	6.8	0.011847	8.1	0.00250589	14.5	0.00039816	8.7	6.76e-06
8	Ddx58	mmu:230073	Mus musculus DEAD (Asp-Glu-Ala-Asp) box polypeptide 58 (Ddx58), mRNA [NM_172689]	-1.9	0.0942204	3	4.222e-05	3.2	0.00723004	1.3	0.821526	2.8	0.0167765	3.6	0.00270436	-1.1	0.878887	2.4	0.0004169	2.5	0.0155325	1.6	0.122886	-1.1	0.950693	5.8	0.00310968	1.3	0.480292	3.5	0.00399006	1.3	0.14889	2.7	0.0616103	1	0.850587
9	Dusp1	mmu:19252	Mus musculus dual specificity phosphatase 1 (Dusp1), mRNA [NM_013642]	1.9	0.113072	-1.3	0.479145	-1	0.994489	2	0.467959	-1.4	0.565003	-1.6	0.381416	2.4	0.00485656	-2.3	0.00040779	2.1	0.29327	-1.7	0.358712	1.7	0.906356	1.1	0.889213	2.2	0.394706	1.1	0.915597	-5.4	0.00107572	-3.6	0.00469513	4.5	7.71e-06
10	Fas	mmu:14102	Mus musculus Fas (TNF receptor superfamily member 6) (Fas), transcript variant 1, mRNA [NM_007987]	6.8	8.344e-05	10.9	2e-08	16.8	6.1e-07	4	0.00960698	9.8	1.299e-05	7.2	5.516e-05	1.3	0.151591	8.1	5.5e-07	-1.3	0.321881	5.2	0.0042492	-1.2	0.906356	3.5	0.00310968	1.4	0.497836	2.8	0.0100739	2.3	0.0347788	5.4	0.00054165	5.8	1.7e-07
11	Gadd45b	mmu:17873	Mus musculus growth arrest and DNA-damage-inducible 45 beta (Gadd45b), mRNA [NM_008655]	1.3	0.623514	2.3	0.0142001	1.8	0.117974	2.4	0.0423397	1.9	0.250971	1.3	0.714509	1.6	0.0351933	3.4	3.187e-05	-1.1	0.931113	2.1	0.189252	1.5	0.906356	1.8	0.165674	2.1	0.409765	1.5	0.423735	1.2	0.811368	1.4	0.110001	4.5	0.00077557
12	Gbp2b	mmu:14468	Mus musculus guanylate binding protein 2b (Gbp2b), mRNA [NM_010259]	3.4	0.00913786	23.1	7e-08	26.5	1.57e-06	2.9	0.0115824	17.3	6.88e-06	22.8	1.046e-05	1.2	0.431491	8.5	4.1e-07	1.2	0.728842	2.2	0.0807862	1.1	0.935306	10.5	0.0100302	1	0.989278	4.4	0.0989945	3.3	0.00632519	33.4	0.00025351	3.4	9.68e-06
13	Gem	mmu:14579	Mus musculus GTP binding protein (gene overexpressed in skeletal muscle) (Gem), mRNA [NM_010276]	5.4	7.331e-05	2.7	0.010451	2.7	0.0214351	7.9	0.00046651	1.9	0.158624	1.8	0.204289	3.6	0.00088214	2.9	0.00062196	1.9	0.0994487	2.6	0.0229019	1.9	0.906356	2	0.409197	2.7	0.374883	1.5	0.661065	-1.3	0.490141	1.6	0.554566	6	9.196e-05
14	Gpr183	mmu:321019	Mus musculus G protein-coupled receptor 183 (Gpr183), mRNA [NM_183031]	-1.4	0.1852	-4.2	4.118e-05	-3.8	0.00215755	-1.9	0.06515	-3.6	0.003439	-1.7	0.458714	-1.2	0.0486071	-5.5	6e-07	-1.3	0.537307	-2.9	0.0586507	-1.2	0.906356	-2.2	0.113659	1.1	0.766773	-1.6	0.280804	1.1	0.492101	-1.7	0.184299	-1.6	0.0192028
15	Gpr84	mmu:80910	Mus musculus G protein-coupled receptor 84 (Gpr84), mRNA [NM_030720]	4	0.00020554	5.3	3.283e-05	4.2	0.0360752	3.7	0.00823489	4.5	0.00057073	2.3	0.4636	2	0.00491695	7.3	7.885e-05	-1.1	0.922381	3.8	0.0129023	-1	0.987471	1.8	0.475738	1.4	0.615726	2.1	0.203413	2.8	0.00933003	5	0.0164659	6.6	1.5e-06
16	H2-Bl	mmu:14963	Mus musculus histocompatibility 2, blastocyst (H2-Bl), mRNA [NM_008199]	-4.3	0.00243568	1.4	0.594813	2.1	0.213857	1.1	0.947051	-1	0.998014	2.5	0.124563	-1.1	0.951459	3.5	0.00332666	6.1	0.00354701	1.7	0.355743	-1.6	0.908216	2.1	0.492054	1.2	0.762616	2	0.174555	-1.3	0.488898	1.4	0.884183	1.1	0.779718
17	Hcar2	mmu:80885	Mus musculus hydroxycarboxylic acid receptor 2 (Hcar2), mRNA [NM_030701]	11.6	2.57e-06	10.2	2e-08	4.8	0.00530663	6.8	0.00014254	7	0.00042421	2.1	0.279578	2	0.0248649	8.8	1.063e-05	-1.4	0.336099	2.8	0.00484437	-1.1	0.906356	2.9	0.0306215	-1.1	0.91951	2.5	0.222761	1.2	0.353432	2.5	0.00673395	6.3	7.91e-06
18	Helz2	mmu:229003	Mus musculus helicase with zinc finger 2, transcriptional coactivator (Helz2), mRNA [NM_183162]	1.2	0.730053	5.8	0.00410972	4.4	0.0304622	2.3	0.541558	5.6	0.0493558	4.6	0.0547862	-1.1	0.751993	3.2	0.00184948	2.1	0.050403	-1.2	0.711297	-1.1	0.906356	5.2	0.0209666	1.1	0.772577	3.8	0.00834727	1.5	0.138807	4.5	0.0136023	1.4	0.180477
19	Icam1	mmu:15894	Mus musculus intercellular adhesion molecule 1, mRNA (cDNA clone MGC:6195 IMAGE:3588949), complete cds. [BC008626]	6.7	6.44e-06	5.7	3.92e-06	4.8	3.709e-05	4.4	0.00015705	5.5	6.365e-05	2.2	0.00505167	1.7	0.0150356	3.5	8.13e-06	-2.1	0.0327429	3.4	0.00708576	1.2	0.906356	3.6	0.0221822	1.2	0.698692	1.9	0.0712701	2	0.010775	3.6	0.00069409	5.1	3.2e-07
20	Icosl	mmu:50723	Mus musculus icos ligand (Icosl), mRNA [NM_015790]	5.5	0.00011905	5.4	3.27e-05	5.5	0.00096396	3	0.00753872	5.2	0.00099935	2.5	0.0551021	1.4	0.510676	5.7	3.647e-05	-1.5	0.11593	3.4	0.0106301	-1.1	0.920205	2.3	0.0162016	-1.2	0.673714	1.5	0.266976	1.5	0.293423	2.1	0.23288	6.2	0.00059891
21	Id2	mmu:15902	Mus musculus inhibitor of DNA binding 2 (Id2), mRNA [NM_010496]	1.6	0.107562	-1.7	0.0511118	-2.1	0.04246	-1	0.992078	-1.5	0.560087	-1.7	0.279326	1.1	0.717987	-2.8	0.00044667	-1	0.939279	-2.1	0.103279	2.1	0.906356	-3.6	0.535044	2.1	0.684118	-3	0.572012	-2.4	0.0137751	-2.6	0.0124633	1.9	0.00417651
22	Ifi44l	mmu:15061	Mus musculus interferon-induced protein 44 like (Ifi44l), mRNA [NM_031367]	-2.6	0.0280347	3.2	0.00658073	4.9	0.00255945	1.1	0.963442	2.5	0.187188	4.7	0.00350358	-1.3	0.739361	2.9	0.00118783	3	0.0609545	-1.1	0.92458	1.3	0.93444	10.7	0.00111531	2.2	0.340534	7.6	0.00028005	-1.1	0.770429	2.7	0.0689928	1.1	0.404987
23	Il1rn	mmu:16181	Mus musculus interleukin 1 receptor antagonist (Il1rn), transcript variant 2, mRNA [NM_001039701]	1.3	0.588945	2.9	0.00300494	3.7	0.00350077	2	0.166744	2.5	0.0204056	3.1	0.00748563	1.2	0.41133	2.5	2.855e-05	-1.3	0.70712	2	0.25099	1.9	0.906356	2.9	0.208494	2.3	0.388644	2.1	0.343697	1.3	0.430508	2.9	0.00134181	2.8	0.00060832
24	Irf1	mmu:16362	Mus musculus interferon regulatory factor 1 (Irf1), transcript variant 1, mRNA [NM_008390]	4.4	4.426e-05	3.8	5.165e-05	2.3	0.00427776	4	0.00020102	3.6	0.00059739	1.3	0.35986	3	0.00045832	3	0.00012138	-1.2	0.802746	2.7	0.104165	-1.2	0.906356	4.9	0.0141697	-1.1	0.838215	2.7	0.0322687	1.9	0.0217992	4.3	0.0012011	6.5	3.88e-06
25	Irf7	mmu:54123	Mus musculus interferon regulatory factor 7 (Irf7), transcript variant 1, mRNA [NM_016850]	-3.8	0.00092955	1.9	0.019581	3.1	0.00740457	1.1	0.925468	1.5	0.705604	2.8	0.153813	-1.2	0.851939	2.6	0.00294194	2.8	0.0314288	1.4	0.652784	1.4	0.929919	7.9	0.00489835	2.5	0.340534	5.2	0.00399006	-1.9	0.130137	1.3	0.890482	1	0.865137
26	Jak2	mmu:16452	Mus musculus Janus kinase 2 (Jak2), transcript variant 1, mRNA [NM_008413]	1.8	0.00368834	3.8	8.75e-06	4	2.34e-05	1.3	0.772289	3.9	9.038e-05	2.8	0.00439896	-1.1	0.869732	2.5	0.00454528	-1.1	0.587594	2.2	0.00619375	-1.1	0.906356	2.3	0.0554795	-1.1	0.764064	1.5	0.370817	1.2	0.692031	5.9	0.00817549	1.9	0.11603
27	Kif21b	mmu:16565	Mus musculus kinesin family member 21B (Kif21b), mRNA [NM_001039472]	1.5	0.0834156	-2.8	0.0004442	-3	0.0230956	-1.2	0.887833	-2.6	0.0429608	-2.6	0.00568747	1	0.999912	-2.6	0.00057496	-1.6	0.179493	-2.1	0.0648569	-2	0.906356	-1.7	0.585913	-2.3	0.409765	-1.5	0.754757	-1.2	0.785931	-2.3	0.220035	-1.3	0.126073
28	Marcksl1	mmu:17357	Mus musculus MARCKS-like 1 (Marcksl1), mRNA [NM_010807]	2.4	0.00078136	5.7	5.9e-07	4.4	0.0922662	4.4	2.461e-05	4.5	0.00120958	2.9	0.425538	1.7	0.00667835	7.1	5.7e-07	4.6	0.00447884	5	0.00309827	-1.1	0.948862	4.4	0.147315	1.4	0.481372	2.1	0.281793	1.4	0.379947	4.4	0.00496808	6.8	4.6e-07
29	Myc	mmu:17869	Mus musculus myelocytomatosis oncogene (Myc), transcript variant 1, mRNA [NM_010849]	3.7	2.368e-05	3.1	0.0002974	2.2	0.00443807	5.4	6.313e-05	3.4	0.00225933	1.7	0.0960863	1.8	0.00282547	5.7	6.96e-06	2	0.047752	3.7	0.0037871	1.5	0.906356	1.6	0.599937	2.1	0.394706	1.6	0.736305	-1.1	0.735359	1.4	0.29132	11.3	8e-08
30	Nfkbia	mmu:18035	Mus musculus nuclear factor of kappa light polypeptide gene enhancer in B cells inhibitor, alpha (Nfkbia), mRNA [NM_010907]	3	8.648e-05	2.9	0.00010095	2.8	0.00210831	3	0.0002994	2	0.0111695	1.4	0.74229	3	3.236e-05	2.3	6.485e-05	3.2	0.00307775	3.8	0.00178687	1.4	0.906356	2	0.543494	2.2	0.52952	1.8	0.697081	1.1	0.503003	1.8	0.00588795	5.1	4.61e-06
31	Nfkbie	mmu:18037	Mus musculus nuclear factor of kappa light polypeptide gene enhancer in B cells inhibitor, epsilon (Nfkbie), mRNA [NM_008690]	8.8	0.0002137	4.5	0.00083575	2.6	0.0691015	4.9	0.00132401	3.2	0.0127433	1.2	0.790527	2	0.0203978	2.5	0.00026982	-1.4	0.170106	2.3	0.00646264	-1.1	0.909818	5.2	0.00235286	-1.2	0.660519	2.2	0.270881	2.8	0.029308	5.6	0.0163909	7.9	4.87e-06
32	Oas1b	mmu:23961	Mus musculus 2'-5' oligoadenylate synthetase 1B (Oas1b), mRNA [NM_001083925]	-2.2	0.0273921	2.7	0.00375183	2.5	0.0401711	1.2	0.917618	2.1	0.123201	2.3	0.179558	1.1	0.925553	4.1	0.00101162	2.2	0.0182348	1.3	0.376459	-1.1	0.958225	10.2	0.00103118	1.3	0.558374	7.6	0.00085045	1.4	0.538274	3.5	0.127547	-1.1	0.85184
33	Oas3	mmu:246727	Mus musculus 2'-5' oligoadenylate synthetase 3 (Oas3), mRNA [NM_145226]	-2.2	0.00088132	1.4	0.128777	2.4	0.00296823	1.2	0.917618	1	0.991974	2.2	0.0554581	-1.1	0.832051	2.1	0.00229326	2.8	0.0358642	1.6	0.334149	1.3	0.906356	5.4	0.00208655	1.7	0.374029	3.2	0.00877715	-1.6	0.0510526	2.1	0.207155	-1.2	0.48962
34	Pnp	mmu:18950	Mus musculus purine-nucleoside phosphorylase (Pnp), mRNA [NM_013632]	-2.3	0.00080321	2.1	0.00102728	2.8	0.00550593	-1	0.968833	1.9	0.172753	2.8	0.0126117	1.1	0.765416	2.6	4.352e-05	3	0.00865149	1.5	0.356941	-1.2	0.910929	2.3	0.0013753	1.1	0.827797	1.6	0.0302236	1	0.910057	2.4	0.00541993	1.1	0.835696
35	Ppp1r15a	mmu:17872	Mus musculus protein phosphatase 1, regulatory (inhibitor) subunit 15A (Ppp1r15a), mRNA [NM_008654]	-1.7	0.0295089	1.4	0.260106	1.2	0.892516	2.1	0.142322	-1.1	0.937721	1.1	0.920416	1.7	0.0258938	2.7	9.025e-05	2.2	0.138889	-1.3	0.580213	-1.2	0.947216	2.5	0.281111	1.5	0.561594	3	0.0626048	-2.8	0.0422232	1.1	0.945219	3.4	0.00013615
36	Rab20	mmu:19332	Mus musculus RAB20, member RAS oncogene family (Rab20), mRNA [NM_011227]	1.1	0.462248	1.6	0.00612245	2.3	0.00513583	3.1	5.552e-05	1.2	0.797756	1.2	0.67528	1.8	0.0104131	3.5	1.241e-05	2.2	0.00738459	1.4	0.364447	1.3	0.906356	-1	0.983425	2.2	0.373797	1.3	0.796091	-1.6	0.185049	1.2	0.894913	3.8	0.00013932
37	Rgs2	mmu:19735	Mus musculus regulator of G-protein signaling 2 (Rgs2), mRNA [NM_009061]	-1.6	0.148654	-3.3	0.00113434	-4.7	0.00298513	-2.5	0.034088	-2.5	0.0603115	-1.9	0.184059	-1.5	0.00302024	-6.3	4.336e-05	-1.2	0.538244	-3.3	0.0170647	2.1	0.906356	-2	0.588686	1.7	0.645615	-2.4	0.40056	-1.6	0.252697	-1.5	0.402222	-1.6	0.00268882
38	Rnf114	mmu:81018	Mus musculus ring finger protein 114 (Rnf114), mRNA [NM_030743]	-3.2	0.00011891	2	0.00761892	2.5	0.0611921	-1	0.957832	1.4	0.758607	2.2	0.490592	-1.2	0.804232	3.2	0.00107556	4.1	0.0018743	1.9	0.057867	-2	0.906356	3.2	0.0606385	-1.2	0.565937	2.4	0.144421	-1.1	0.894525	1.7	0.727396	1.1	0.809304
39	Rnf19b	mmu:75234	Mus musculus ring finger protein 19B (Rnf19b), mRNA [NM_029219]	-1.3	0.135377	3.2	9.97e-06	2.1	0.267835	2.4	0.00084652	2.8	0.133999	1.6	0.587632	1.4	0.555552	7.4	1.818e-05	2.8	0.0261045	3.3	0.0364054	1.2	0.909818	2.3	0.220369	1.9	0.403516	1.9	0.440335	1.1	0.84045	2.9	0.0538615	2.9	5.96e-05
40	Rsad2	mmu:58185	Mus musculus radical S-adenosyl methionine domain containing 2 (Rsad2), mRNA [NM_021384]	-1.1	0.780288	20.3	8.1e-07	7.5	0.0119686	2.9	0.0673895	16.7	0.00071992	6.9	0.0716793	-1	0.973235	9.4	0.0001735	2.6	0.0358759	1.9	0.0619476	-1.2	0.908762	15	0.00370027	1.1	0.772577	7.3	0.00399006	3.2	0.0187741	14.5	0.00505336	1.9	0.00470097
41	Saa3	mmu:20210	Mus musculus serum amyloid A 3 (Saa3), mRNA [NM_011315]	2.2	0.125617	2.7	0.0401094	2.9	0.0612286	2.1	0.517323	2.6	0.148847	2.6	0.111845	1.2	0.420056	2.4	5.818e-05	-1.4	0.581711	3.3	0.0580809	1.6	0.906356	3.8	0.100958	1.8	0.599382	2.5	0.155334	1	0.91095	1.3	0.492722	8	7e-07
42	Ski	mmu:20481	Mus musculus ski sarcoma viral oncogene homolog (avian) (Ski), mRNA [NM_011385]	-1.1	0.695272	-1.7	0.0212431	-3.1	0.0004203	-1.2	0.871062	-1.8	0.0536536	-4.2	0.018209	-1.1	0.85051	-4.6	2.915e-05	-2.7	0.0385447	-3.4	0.0326775	1.3	0.906356	-1.3	0.780088	1.1	0.779374	-2	0.234814	1.1	0.707255	-1.3	0.565571	-1.3	0.0781775
43	Slc2a6	mmu:227659	Mus musculus solute carrier family 2 (facilitated glucose transporter), member 6 (Slc2a6), transcript variant 1, mRNA [NM_172659]	1.3	0.104566	2.2	0.00017343	3.3	1.926e-05	2	0.0303584	2.4	0.0037489	1.9	0.141942	1.1	0.612106	4.4	7.9e-07	1.9	0.0321794	3.6	0.0145823	-1	0.989966	2.1	0.225486	1	0.877416	2.2	0.0165344	1.4	0.446729	3.4	0.0532387	2.8	6.47e-05
44	Slfn2	mmu:20556	Mus musculus schlafen 2 (Slfn2), mRNA [NM_011408]	2.4	0.00267714	5.6	1.306e-05	3.2	0.0283783	4	0.00036977	3.9	0.022008	2.7	0.207885	1.8	0.0470416	4.1	0.00027176	1.8	0.027862	2.6	0.0222502	-1.1	0.917605	5.8	0.00092402	1.1	0.74537	3.6	0.00212645	1	0.948147	2.8	0.0291281	2.8	0.00512691
45	Tap1	mmu:21354	Mus musculus transporter 1, ATP-binding cassette, sub-family B (MDR/TAP) (Tap1), transcript variant 1, mRNA [NM_013683]	-3	0.028215	3.2	0.062536	4.7	0.0312457	1.1	0.966441	2.5	0.559327	3.8	0.172477	-1.2	0.850354	2.8	0.0567785	4.4	0.00460057	2.1	0.0726843	-1.4	0.906356	3.7	0.126193	1	0.858371	3	0.00819098	-1.1	0.911486	3.3	0.032958	1	0.995667
46	Tgif1	mmu:21815	Mus musculus TGFB-induced factor homeobox 1 (Tgif1), transcript variant 2, mRNA [NM_009372]	-1.2	0.583658	1.4	0.123873	1.5	0.300205	2.3	0.00521715	-1.1	0.934334	1.1	0.901298	1.8	0.0245316	2.7	0.00028842	3.7	0.0018775	2	0.05468	1.1	0.950655	1	0.955716	2.3	0.340534	1.3	0.825522	-1.4	0.0925617	1.1	0.878728	3.5	6.24e-06
47	Tlr2	mmu:24088	Mus musculus toll-like receptor 2 (Tlr2), mRNA [NM_011905]	5.3	6.65e-06	4.4	2.44e-06	3	0.00018861	3.3	8.816e-05	4.1	7.328e-05	1.6	0.105241	1.9	0.00022673	2.9	2.471e-05	-1.4	0.239183	2.1	0.0167876	1.7	0.906356	3.6	0.212835	1.8	0.573467	2.2	0.450369	1.9	0.0457066	4.6	0.00169457	6.2	6.87e-06
48	Tnf	mmu:21926	Mus musculus tumor necrosis factor (Tnf), transcript variant 1, mRNA [NM_013693]	16.3	8.41e-06	25.8	3.72e-06	20.7	5.164e-05	32.7	1.46e-05	15.5	0.00106456	5.1	0.013579	21.4	3.19e-06	52	2.2e-07	12	0.00065095	30.7	0.00068002	-1.2	0.906356	2.1	0.207323	1.2	0.63731	2.5	0.0209695	-1.4	0.0884673	2.4	0.0298329	49.2	4e-08
49	Tnfaip3	mmu:21929	Mus musculus tumor necrosis factor, alpha-induced protein 3 (Tnfaip3), transcript variant 1, mRNA [NM_009397]	17.4	5.51e-06	7.1	4.235e-05	5.4	0.00087859	11.9	7.703e-05	7	0.00037959	2.7	0.0431183	7	2.516e-05	5.9	7.299e-05	1.6	0.33585	3.6	0.00528256	1.2	0.906356	2.9	0.0804786	1.9	0.409765	2.1	0.254525	1.9	0.0367442	6.2	0.00057289	12.4	1.161e-05
50	Tnfrsf1b	mmu:21938	Mus musculus tumor necrosis factor receptor superfamily, member 1b (Tnfrsf1b), mRNA [NM_011610]	2.8	0.00424659	4.3	2.02e-06	5.1	2.68e-06	3	0.00271348	5.4	0.00014337	2.9	0.00028259	1.3	0.109109	5.3	1.55e-06	-1.1	0.766605	3.5	0.00714921	1.5	0.906356	2	0.744672	1.7	0.362765	1.2	0.825663	1.3	0.237506	1.4	0.224558	3.2	5.758e-05
51	Traf1	mmu:22029	Mus musculus TNF receptor-associated factor 1 (Traf1), mRNA [NM_009421]	10.5	1.78e-06	6.9	1.5e-07	8.7	5.87e-05	6.9	0.00010037	7.2	1.77e-06	3.1	0.0209548	1.5	0.355655	4.1	0.00029697	-1.9	0.147017	5.3	0.0123201	1.3	0.906356	3.2	0.0196869	1.5	0.431007	1.8	0.160545	1.9	0.609052	10.6	0.00829159	7.1	2.4e-07
52	Trafd1	mmu:231712	Mus musculus TRAF type zinc finger domain containing 1 (Trafd1), transcript variant 2, mRNA [NM_172275]	-2	0.00793287	3.9	8.629e-05	2.9	0.0266645	1.4	0.625141	3.3	0.0965236	3.2	0.0461449	-1.1	0.908842	3.8	0.00064561	2.9	0.00411335	1.6	0.0678933	-1.3	0.906356	2.9	0.0690731	1.2	0.773319	2.7	0.0152858	-1	0.925265	2.4	0.558896	1	0.834002
53	Trex1	mmu:22040	Mus musculus three prime repair exonuclease 1 (Trex1), transcript variant 1, mRNA [NM_011637]	-1.5	0.269752	3.1	3.63e-06	1.3	0.807335	1.9	0.0818977	2.6	0.00605748	-1.1	0.981317	1	0.968945	3.3	2.39e-06	2.8	0.0706681	2.1	0.310202	-2.3	0.906356	5.4	0.0334252	-2.1	0.458795	3.9	0.0963611	2	0.0415835	3.5	0.00580041	1.5	0.0330619
54	Ube2l6	mmu:56791	Mus musculus ubiquitin-conjugating enzyme E2L 6 (Ube2l6), mRNA [NM_019949]	-2	0.00893989	1.6	0.10778	2.2	0.0208006	-1	0.994739	1.2	0.856705	2.3	0.0336733	1	0.938821	2.3	0.00031858	3.6	0.00445192	2.1	0.100647	-1	0.981856	2.6	0.049764	1.4	0.596559	2	0.0813203	1.2	0.473703	1.3	0.620384	1	0.969022
55	Znfx1	mmu:98999	Mus musculus zinc finger, NFX1-type containing 1 (Znfx1), transcript variant 1, mRNA [NM_001033196]	-2.7	0.00071474	3.1	0.00058075	2.1	0.181894	1	0.962004	2.8	0.19779	2.1	0.290396	-1.3	0.593581	6	1.638e-05	3.3	0.0324159	1.4	0.562294	-1.5	0.906356	4.7	0.0271158	-1	0.964276	4	0.00209783	1.4	0.278691	3.2	0.0946949	1.1	0.758871
