# Supplementary material for: Apoptosis, Toll-like, RIG-I-like and NOD-like Receptors Are Pathways Jointly Induced by Diverse Respiratory Bacterial and Viral Pathogens
Source: Front Microbiol. 2017 Mar 1;8:276. doi: 10.3389/fmicb.2017.00276 (PMC5331050; doi:10.3389/fmicb.2017.00276)
Supplement: Supplementary file 3 [file DataSheet3.XLSX]

## Sheet: FC1.5
# FILTER: |Fold Change| >= 1.5
N	GENE_SYMBOL	KEGG_ID	DESCRIPTION	FOLD_CHANGE (K. pneumoniae_43816_1h)	FDR (K. pneumoniae_43816_1h)	FOLD_CHANGE (K. pneumoniae_43816_4h)	FDR (K. pneumoniae_43816_4h)	FOLD_CHANGE (K. pneumoniae_43816_8h)	FDR (K. pneumoniae_43816_8h)	FOLD_CHANGE (K. pneumoniae_52145_1h)	FDR (K. pneumoniae_52145_1h)	FOLD_CHANGE (K. pneumoniae_52145_4h)	FDR (K. pneumoniae_52145_4h)	FOLD_CHANGE (K. pneumoniae_52145_8h)	FDR (K. pneumoniae_52145_8h)	FOLD_CHANGE (S. aureus_Newman_1h)	FDR (S. aureus_Newman_1h)	FOLD_CHANGE (S. aureus_Newman_4h)	FDR (S. aureus_Newman_4h)	FOLD_CHANGE (S. pneumoniae_D39_1h)	FDR (S. pneumoniae_D39_1h)	FOLD_CHANGE (S. pneumoniae_D39_4h)	FDR (S. pneumoniae_D39_4h)	FOLD_CHANGE (RSV_A2_1h)	FDR (RSV_A2_1h)	FOLD_CHANGE (RSV_A2_18h)	FDR (RSV_A2_18h)	FOLD_CHANGE (RSV_Long_1h)	FDR (RSV_Long_1h)	FOLD_CHANGE (RSV_Long_18h)	FDR (RSV_Long_18h)	FOLD_CHANGE (IAV_PR8_7h)	FDR (IAV_PR8_7h)	FOLD_CHANGE (IAV_PR8_DNS1_7h)	FDR (IAV_PR8_DNS1_7h)	FOLD_CHANGE (LPS_1h)	FDR (LPS_1h)
1	1700026L06Rik	mmu:69987	Mus musculus RIKEN cDNA 1700026L06 gene (1700026L06Rik), mRNA [NM_027283]	1.3	0.29379	-1.5	0.156194	-1.7	0.455462	-1.1	0.921307	-1.3	0.773576	-1.8	0.371789	1	0.999944	-2.2	4.646e-05	-1.6	0.0280224	-1.2	0.292452	-1.3	0.906356	-1.3	0.816106	-1.6	0.349858	1.2	0.852763	1.4	0.136898	-1.4	0.692659	-1.3	0.0533421
2	2010012O05Rik	mmu:66439	Mus musculus RIKEN cDNA 2010012O05 gene (2010012O05Rik), mRNA [NM_025563]	2.6	0.00416889	-1.2	0.756634	-1.4	0.674544	1.1	0.953536	-1.6	0.770802	-1.5	0.764951	1.1	0.911643	-2.7	0.00016744	-2.5	0.0160389	-1.3	0.440293	1	0.974714	-1.7	0.532145	-1.5	0.340534	-1.6	0.263914	1.5	0.165806	-1.2	0.542453	-1.2	0.646306
3	2210408F21Rik	mmu:73652	Mus musculus RIKEN cDNA 2210408F21 gene (2210408F21Rik), transcript variant 3, long non-coding RNA [NR_040259]	-1.1	0.670869	-1.8	0.00084379	-2.3	0.00302308	-1.3	0.648301	-1.6	0.244249	-2.2	0.00661487	-1	0.874827	-2.1	0.00095257	-1.3	0.406269	-1.5	0.0459126	1.2	0.906356	-1.6	0.621841	-1	0.95922	-1.2	0.546009	1.1	0.552814	-1.4	0.604809	-1.7	0.239996
4	3010026O09Rik	mmu:68067	Mus musculus RIKEN cDNA 3010026O09 gene (3010026O09Rik), mRNA [NM_026543]	1	0.898044	-1.9	0.00329723	-1.2	0.710403	-1.4	0.214315	-1.6	0.263879	-1.5	0.0990363	-1	0.972943	-2	0.00022902	-1.4	0.153074	-1.8	0.0185611	-1.4	0.906356	1.6	0.557486	-1.6	0.397486	1.1	0.851678	1.1	0.797488	-1.6	0.122305	-1.3	0.258264
5	4933404O12Rik	mmu:66752	Mus musculus RIKEN cDNA 4933404O12 gene (4933404O12Rik), long non-coding RNA [NR_015555]	1	0.996943	-1.3	0.141018	-1.4	0.399295	-1.4	0.0441544	-1.3	0.613058	-1.6	0.520534	-1	0.934194	-1.5	0.0507281	-1.5	0.124961	-2.1	0.0246503	-1.3	0.906356	-1.5	0.0917762	-1.5	0.388463	-1.5	0.278452	1.3	0.561461	-1.1	0.88795	-1.2	0.196308
6	6330416G13Rik	mmu:230279	Mus musculus RIKEN cDNA 6330416G13 gene (6330416G13Rik), mRNA [NM_144905]	1.2	0.489901	-2.3	0.00016925	-2.1	0.0207955	-1.5	0.067415	-1.8	0.142794	-2	0.0241339	-1.1	0.894987	-3	0.00027344	-1.8	0.0205848	-1.8	0.0322087	1.4	0.906356	-1.8	0.201185	1	0.981475	-1.6	0.0904048	1	0.960212	-1.2	0.727408	-1.4	0.12798
7	9930105H17Rik		Mus musculus adult female vagina cDNA, RIKEN full-length enriched library, clone:9930105H17 product:weakly similar to ENV POLYPROTEIN PRECURSOR (COAT POLYPROTEIN) [CONTAINS: SURFACE PROTEIN; TRANSMEMBRANE PROTEIN] [Mouse intracisternal a-particle], full insert sequence. [AK037062]	1	0.944188	4.7	5.72e-06	3.5	0.00141031	1.4	0.264593	4.3	0.00280176	3.4	0.00350358	-1.2	0.474728	4.1	4.047e-05	1.4	0.272835	1.6	0.11197	1.2	0.906356	4.3	0.00126369	1.2	0.816742	2.7	0.0116163	1.7	0.0151464	4.9	0.00055109	1.4	0.00164063
8	Abhd14b	mmu:76491	Mus musculus abhydrolase domain containing 14b (Abhd14b), mRNA [NM_029631]	1.4	0.00189916	-1.5	0.00922823	-1.6	0.523725	-1.1	0.917618	-1.1	0.894729	-1.3	0.303949	1.1	0.775075	-1.9	0.00057471	-1.5	0.157506	1.1	0.706552	-1.2	0.906356	-1.5	0.35767	-1.4	0.661529	-1.3	0.557842	1.1	0.908162	-1.3	0.505334	-1.4	0.116943
9	Abhd17c	mmu:70178	Mus musculus abhydrolase domain containing 17C (Abhd17c), mRNA [NM_133722]	2	0.00029836	1.6	0.00828318	2	0.0628174	1.6	0.0342659	1.9	0.0088177	1.2	0.351859	1.3	0.528022	2.5	0.00035703	-1.2	0.651628	2	0.127303	1.7	0.906356	-1.2	0.76213	1.5	0.403957	1	0.972414	-1.1	0.614273	-1.2	0.352109	1.6	0.0150046
10	Actb	mmu:11461	Mus musculus actin, beta (Actb), mRNA [NM_007393]	-3.6	7.97e-06	-1.1	0.685232	1.7	0.559835	-1.1	0.917618	-1.3	0.870667	1.5	0.80923	-1.4	0.56217	2.5	0.00086582	2.2	0.0161312	1.4	0.229751	1.2	0.906356	1.7	0.55394	1.5	0.36168	1.7	0.646793	-1.2	0.713901	1.5	0.307643	1.4	0.376442
11	Adamts1	mmu:11504	Mus musculus a disintegrin-like and metallopeptidase (reprolysin type) with thrombospondin type 1 motif, 1 (Adamts1), mRNA [NM_009621]	3.1	0.00119498	1	0.89196	1	0.891196	3.1	0.00753872	-1.1	0.904627	1.2	0.778429	3.7	3.236e-05	1.2	0.0753372	1.6	0.458327	-1.1	0.844266	1.7	0.906356	-1.5	0.616552	1.6	0.590733	-1.7	0.430915	-1.9	0.0169497	-2.2	0.0704434	4.6	7.22e-06
12	Ampd3	mmu:11717	Mus musculus adenosine monophosphate deaminase 3 (Ampd3), transcript variant 1, mRNA [NM_009667]	1.3	0.311118	1.8	0.0427539	1.5	0.330041	2	0.0815426	1.5	0.767308	1.2	0.731915	1	0.835589	2.3	2.257e-05	2.2	0.00919314	2.5	0.0190525	1.2	0.906356	-1.2	0.71077	1.6	0.373797	-1.1	0.904502	-2.2	0.397591	-1.8	0.662166	2.3	3.714e-05
13	Angptl6	mmu:70726	Mus musculus angiopoietin-like 6 (Angptl6), mRNA [NM_145154]	-1.3	0.589746	-1.8	0.0869381	-2.2	0.0478719	-1.1	0.923229	-1.5	0.722979	-2.3	0.0476562	-1	0.962036	-1.5	0.0651947	-2.3	0.0242559	-1.8	0.165323	-1.6	0.906356	1.7	0.599294	-1.4	0.767709	2.1	0.765197	1.6	0.0796818	1.3	0.746315	-1.1	0.613837
14	Ankrd33b	mmu:67434	Mus musculus ankyrin repeat domain 33B (Ankrd33b), transcript variant 3, mRNA [NM_001164441]	1.9	0.0301998	2.4	0.0398634	1.6	0.300183	2.3	0.222937	1.9	0.406237	1.1	0.96179	-1.2	0.552675	1.8	0.00037434	1.4	0.385813	2.3	0.048429	2	0.906356	-1	0.946404	1.9	0.469607	-1	0.96572	-1.2	0.699835	1.3	0.572018	2.7	0.00036234
15	Apbb1ip	mmu:54519	Mus musculus amyloid beta (A4) precursor protein-binding, family B, member 1 interacting protein (Apbb1ip), mRNA [NM_019456]	2.2	0.00053295	1.3	0.328493	-1.8	0.538842	1.1	0.917618	1.1	0.89533	-1.4	0.40351	1.1	0.937703	-4.5	1.203e-05	-1.4	0.308755	-1.9	0.0311589	-1.6	0.906356	-1.2	0.839483	1.1	0.927361	-1.1	0.9388	2.1	0.116692	-1	0.964055	-2	0.0670163
16	Arel1	mmu:68497	Mus musculus apoptosis resistant E3 ubiquitin protein ligase 1 (Arel1), mRNA [NM_178065]	-1.3	0.242213	2.1	0.038606	1.8	0.13825	1.1	0.939793	1.6	0.628053	1.4	0.80892	1.1	0.906933	2.1	0.00165537	2	0.0164623	1.3	0.0397241	-1.1	0.936828	1.3	0.626197	-1	0.937291	1.5	0.179772	1.1	0.86638	3.3	0.00771644	1.1	0.567816
17	Arhgef25	mmu:52666	Mus musculus Rho guanine nucleotide exchange factor (GEF) 25 (Arhgef25), transcript variant 1, mRNA [NM_028027]	1.4	0.356409	-1.6	0.281132	-1.2	0.832072	-1.3	0.917618	-1.2	0.889679	-1.1	0.926254	-1	0.992499	-1.6	0.0111351	-1.6	0.350717	-3.4	0.0188295	-1.4	0.906356	-1	0.976543	-1.6	0.487532	-1.2	0.810308	1.1	0.656631	-1.1	0.78034	-1.2	0.34969
18	Arl4c	mmu:320982	Mus musculus ADP-ribosylation factor-like 4C (Arl4c), mRNA [NM_177305]	1.1	0.440645	-2.8	0.0002094	-4.6	3.777e-05	1.2	0.477431	-1.8	0.00996589	-3.5	0.00128442	-1	0.880377	-2.4	1.483e-05	-1.8	0.17883	-2.7	0.0844707	1.5	0.906356	-1.6	0.348125	1.4	0.601744	-1.9	0.278452	-1.9	0.0265107	-2.5	0.0295757	1.2	0.642255
19	Bag3	mmu:29810	Mus musculus BCL2-associated athanogene 3 (Bag3), mRNA [NM_013863]	1.5	0.0135896	-1.6	0.00735981	-1.3	0.219812	-1.2	0.787701	-1.4	0.315158	-1.2	0.560566	-1	0.989597	-2.1	0.00032206	-1.6	0.123564	-2	0.0409648	1.9	0.906356	-1.3	0.77322	1.8	0.488316	-1.5	0.694968	-1.3	0.585802	-1.3	0.619949	-1	0.978672
20	Baz1a	mmu:217578	Mus musculus bromodomain adjacent to zinc finger domain 1A (Baz1a), mRNA [NM_013815]	2.6	0.00187287	1.2	0.53951	-2.1	0.122511	1.3	0.777386	-1.1	0.955245	-2.5	0.361179	1	0.983414	-4.2	0.0001031	-1.7	0.143601	-1.2	0.603733	1	0.9888	1.2	0.878388	-1.6	0.69054	-1.4	0.800251	1.7	0.0903401	1.1	0.906997	1.5	0.0636118
21	Bdh2	mmu:69772	Mus musculus 3-hydroxybutyrate dehydrogenase, type 2 (Bdh2), transcript variant 2, mRNA [NM_027208]	1.5	0.0143181	-1.7	0.00995996	-2	0.0515408	-1	0.967833	-1.2	0.795581	-1.7	0.37748	-1.1	0.911168	-1.5	0.00076945	-1.6	0.0936888	-1.3	0.127026	1.1	0.906356	-1.5	0.175745	-1.1	0.858275	-1.9	0.11027	1.1	0.737976	-1.1	0.912586	-1.2	0.60144
22	Birc3	mmu:11796	Mus musculus baculoviral IAP repeat-containing 3 (Birc3), mRNA [NM_007464]	2.6	0.0214466	2.6	0.00041187	3.3	0.00027901	2.4	0.00262258	2.6	0.00214512	2	0.0485389	1.9	0.00224855	3.6	0.00014525	-1.1	0.806335	2.6	0.0152594	-1.1	0.906356	2.1	0.00309424	-1.1	0.589356	1.7	0.0067971	1.6	0.0545048	3.3	0.00185587	3.6	1.886e-05
23	Bloc1s1	mmu:14533	Mus musculus biogenesis of lysosomal organelles complex-1, subunit 1 (Bloc1s1), mRNA [NM_015740]	1.4	0.0172431	-1.4	0.0439808	-1.7	0.3303	-1	0.953617	-1	0.948401	-1.6	0.215161	1	0.999699	-2.1	0.0135148	-2.1	0.0175657	-1.4	0.15586	-1.1	0.922734	-1.6	0.608588	-1.3	0.42509	-1.6	0.054771	1.1	0.846548	1	0.983025	-1.4	0.00160825
24	Btg1	mmu:12226	Mus musculus B cell translocation gene 1, anti-proliferative (Btg1), mRNA [NM_007569]	1.5	0.0180539	1.4	0.047585	1.6	0.0779425	2	0.00981739	1.4	0.646852	1.4	0.414866	1	0.988842	1.8	0.024946	1	0.906335	1.7	0.0730038	1.3	0.906356	1.9	0.0395028	1.6	0.340534	1.7	0.0414367	-1.3	0.147233	1.5	0.39304	2.7	0.00287213
25	Btg2	mmu:12227	Mus musculus B cell translocation gene 2, anti-proliferative (Btg2), mRNA [NM_007570]	1.8	0.0502673	-1.1	0.923199	1.5	0.412213	1.9	0.390179	-1.3	0.756749	-1.8	0.595257	3.2	0.00022497	1.4	0.0257689	4.4	0.174783	3	0.199103	-1.6	0.906356	1.4	0.458501	-1.4	0.446409	1.8	0.333467	1.2	0.266073	1.2	0.787634	2.7	0.00011696
26	C130050O18Rik	mmu:319772	Mus musculus RIKEN cDNA C130050O18 gene (C130050O18Rik), mRNA [NM_177000]	-2.5	0.00077537	-4.4	1.1e-06	-3.6	0.00013621	-1.7	0.0778899	-4	8.404e-05	-1.9	0.00975821	-1.1	0.878843	-2.8	0.00032517	1.6	0.314165	-2.7	0.0625986	-1.3	0.906356	-1.6	0.557411	1	0.947962	-1.1	0.916549	-1.4	0.26733	-2.7	0.0133096	-1.3	0.121833
27	C3ar1	mmu:12267	Mus musculus complement component 3a receptor 1 (C3ar1), mRNA [NM_009779]	-1.9	0.0534734	1.9	0.0335549	1.2	0.843194	1.4	0.827757	1.4	0.730294	1.5	0.750463	1.1	0.876464	1.6	0.00876565	1.8	0.0293307	-1	0.813442	1.3	0.906356	-1.1	0.877444	1.5	0.462028	-1	0.946193	-1.4	0.341954	-1.4	0.198929	1.3	0.315205
28	Cacnb2	mmu:12296	Mus musculus calcium channel, voltage-dependent, beta 2 subunit (Cacnb2), transcript variant 1, mRNA [NM_023116]	-1.1	0.908431	-1.9	0.511774	-1.4	0.792709	-1.3	0.919739	-1.5	0.871995	-1.1	0.953984	1.2	0.889848	-1.6	0.360803	-1	0.974544	-1.8	0.0994677	-1.2	0.906356	-1.2	0.63684	-1.6	0.549142	-1.5	0.663085	-2.3	0.0325128	-1.7	0.539793	-1.3	0.521132
29	Camk2n2	mmu:73047	Mus musculus calcium/calmodulin-dependent protein kinase II inhibitor 2 (Camk2n2), mRNA [NM_028420]	1.6	0.0220158	-1.9	0.0188548	-2.3	0.0456048	-1.1	0.928095	-1.6	0.506755	-3.1	0.0117275	1.1	0.915691	-2.1	0.00195385	-1.9	0.020676	1	0.923141	-1.4	0.906356	-2	0.262069	-1.6	0.404366	-2	0.0288661	1.4	0.0338185	-1.6	0.461013	1.1	0.839698
30	Cbx6	mmu:494448	Mus musculus chromobox 6 (Cbx6), mRNA [NM_028763]	1.2	0.232664	-1.4	0.0415364	-1.4	0.0613359	-1.3	0.0500613	-1.5	0.357822	-1.4	0.315361	-1.1	0.594159	-2.9	1.505e-05	-2	0.101909	-2.1	0.119382	1	0.980013	1.1	0.786103	-1.5	0.340534	-1	0.952703	1.3	0.341954	-1.2	0.714718	-1.5	0.0422341
31	Ccdc9	mmu:243846	Mus musculus coiled-coil domain containing 9 (Ccdc9), transcript variant 2, mRNA [NM_172297]	-2.7	8.316e-05	1.1	0.829024	1.5	0.114142	1.1	0.919739	1	0.967837	1.1	0.926881	-1.2	0.762633	1.9	0.0197658	2.7	0.00120927	1.4	0.0659611	1.1	0.92731	1	0.993104	1.3	0.428193	1.7	0.102285	-1	0.953899	1.1	0.942632	1.2	0.341968
32	Ccdc92	mmu:215707	Mus musculus coiled-coil domain containing 92 (Ccdc92), mRNA [NM_144819]	1.1	0.797165	-2.5	0.00168132	-2.9	0.00605655	-1.2	0.917618	-2.3	0.0401389	-2.2	0.0485389	-1	0.949141	-2.8	0.00015025	-1.5	0.358159	-2.1	0.0917765	-1.1	0.906356	-2	0.0107511	-1.1	0.760104	-1.6	0.0418207	-1.6	0.0225774	-2.9	0.0128758	-1.4	0.145604
33	Ccl7	mmu:20306	Mus musculus chemokine (C-C motif) ligand 7 (Ccl7), mRNA [NM_013654]	2.3	0.00325334	2.4	0.00202326	2.5	0.0024348	2.3	0.0074862	2.4	0.00538059	2.3	0.0191505	1.4	0.00647416	1.7	4.186e-05	1.5	0.0798042	2.3	0.00940209	1.3	0.906356	1.9	0.365433	2.3	0.340534	1.2	0.869333	-1.5	0.482023	1.9	0.0645567	6.6	4.78e-06
34	Ccnl1	mmu:56706	Mus musculus cyclin L1 (Ccnl1), mRNA [NM_019937]	-1.1	0.797	2.2	0.00828919	1.7	0.280646	1.5	0.551882	1.1	0.902712	1.7	0.100116	1.6	0.0288498	1.4	0.0786566	1.4	0.350133	2.8	0.034711	-1	0.995346	1.4	0.610085	1.1	0.864759	1.6	0.562788	1	0.974619	1.4	0.492827	1.3	0.183774
35	Ccrl2	mmu:54199	Mus musculus chemokine (C-C motif) receptor-like 2 (Ccrl2), mRNA [NM_017466]	16.3	9e-08	16.1	6e-08	8.2	3.4e-07	18.9	3e-08	14.3	1.77e-06	3.9	2.708e-05	6.8	0.00017253	8.9	1.923e-05	2.7	0.0143257	9.3	0.00369343	1.1	0.926619	12	0.00054667	1.4	0.534389	7.2	0.00133542	3.2	0.0161654	10.7	0.00039306	20.5	6.7e-07
36	Cd274	mmu:60533	Mus musculus CD274 antigen (Cd274), mRNA [NM_021893]	1.9	0.131781	10.1	1.408e-05	3.4	0.0068274	1.8	0.286194	8.5	4.77e-05	1.7	0.393558	1.5	0.0525467	3.8	7.476e-05	-1.2	0.482043	2.2	0.0337532	1.6	0.906356	2.8	0.122365	1.4	0.480292	1.9	0.544841	2.3	0.0239799	5.7	0.00134181	2.1	0.00269342
37	Cd40	mmu:21939	Mus musculus CD40 antigen (Cd40), transcript variant 1, mRNA [NM_011611]	2.1	0.0194559	8.7	3.96e-06	10.4	1.393e-05	2.8	0.0544672	7.7	6.633e-05	7.4	0.00031889	1.3	0.0489251	8.8	2.2e-07	-1.1	0.738323	4.2	0.00499637	1.1	0.906356	8.8	0.00023792	1.3	0.470972	4.4	0.00454231	1.9	0.014155	10.4	0.00025351	6.1	1.8e-07
38	Cebpb	mmu:12608	Mus musculus CCAAT/enhancer binding protein (C/EBP), beta (Cebpb), transcript variant 1, mRNA [NM_009883]	-6.2	1.685e-05	1.4	0.244824	1.1	0.948745	1.6	0.0800464	-1.3	0.880244	-2	0.839421	-1.1	0.967285	11.5	0.00067432	15.1	0.00204965	8.1	0.0514928	-1.4	0.942915	-1.9	0.773114	2	0.648766	1.3	0.865788	-2	0.671542	1	0.997158	1.8	0.00230194
39	Celsr1	mmu:12614	Mus musculus cadherin, EGF LAG seven-pass G-type receptor 1 (flamingo homolog, Drosophila) (Celsr1), mRNA [NM_009886]	2.3	0.00266441	-1.6	0.195754	-1.6	0.304708	1.1	0.942507	-1.4	0.723932	-2.2	0.100113	1	0.984141	-2.3	0.00061621	-1.7	0.18142	-1	0.8898	1	0.981856	-1.5	0.255244	-1.2	0.724751	-1.9	0.061116	1.5	0.074959	-1	0.981151	-1.1	0.520697
40	Cflar	mmu:12633	Mus musculus CASP8 and FADD-like apoptosis regulator (Cflar), transcript variant 2, mRNA [NM_009805]	5.7	7.83e-06	3.9	5.473e-05	4.4	9.145e-05	5.5	4.27e-05	3.9	0.00033096	2.3	0.0159273	1.9	0.00307104	4.7	2.29e-06	1.7	0.0225961	2.9	0.0147958	1.2	0.906356	2.6	0.0793913	1.7	0.394706	2.3	0.05588	-1.3	0.259597	2.4	0.0244317	7	1.667e-05
41	Ch25h	mmu:12642	Mus musculus cholesterol 25-hydroxylase (Ch25h), mRNA [NM_009890]	12.2	2.57e-06	12.7	1.5e-07	6.4	2.67e-06	10.3	1.46e-05	10.7	2.083e-05	2.5	0.0034205	2.4	0.0017897	7.7	1.721e-05	1.2	0.876624	8.6	0.0282548	1.3	0.906356	3.4	0.0198341	1.6	0.340534	2.5	0.0497817	2.9	0.0255694	7	0.00293837	9.1	1.995e-05
42	Chka	mmu:12660	Mus musculus choline kinase alpha (Chka), transcript variant 1, mRNA [NM_013490]	1.2	0.311467	1.1	0.860887	1.3	0.63674	2.1	0.0192767	1	0.978124	1.1	0.867353	1.4	0.126831	1.7	0.00239483	1.5	0.338446	1.7	0.173454	1.2	0.917289	1.3	0.750713	1.8	0.401973	1.2	0.836368	-1.4	0.317911	1.3	0.745604	2.8	0.0001466
43	Cited2	mmu:17684	Mus musculus Cbp/p300-interacting transactivator, with Glu/Asp-rich carboxy-terminal domain, 2 (Cited2), mRNA [NM_010828]	4.9	0.00014273	2	0.00177764	1.3	0.337618	3.9	0.00043931	2.3	0.0288609	-1.1	0.908476	2	0.00669532	2.3	0.00061252	-2	0.00440115	1.7	0.0305581	1.2	0.906356	1.5	0.363293	1.6	0.409765	1.6	0.303329	1.1	0.893765	1.9	0.187682	3.5	0.00027759
44	Clec4e	mmu:56619	Mus musculus C-type lectin domain family 4, member e (Clec4e), mRNA [NM_019948]	5.5	3.148e-05	3.9	2.66e-06	4.4	6.471e-05	3.1	7.231e-05	3.4	0.00121185	2.9	0.00958784	1.9	0.0141653	2.3	7.174e-05	-1.5	0.337141	3.6	0.00990314	1.6	0.906356	1.4	0.65457	1.6	0.498323	1.3	0.767346	1.4	0.155331	2.2	0.0120515	5.9	2.926e-05
45	Cmbl	mmu:69574	Mus musculus carboxymethylenebutenolidase-like (Pseudomonas) (Cmbl), mRNA [NM_181588]	1.5	0.0957624	-1.4	0.332308	-1.9	0.426632	-1.1	0.917825	-1.1	0.928522	-1.4	0.820006	1.1	0.871586	-2.2	0.00045915	-1.4	0.35511	-1.6	0.0796378	1.1	0.906356	-1.6	0.112047	1.1	0.760104	-1.8	0.0277283	1.5	0.180994	-1.2	0.758789	-1	0.913432
46	Cog8	mmu:97484	Mus musculus component of oligomeric golgi complex 8 (Cog8), mRNA [NM_139229]	-2	0.0229238	1.3	0.622107	2.6	0.0339585	-1.1	0.953536	1.1	0.952896	2.1	0.29834	1.1	0.943551	2.2	0.0111053	3.1	0.00805671	1.5	0.0909326	-1	0.984549	1.3	0.795011	-1	0.996786	1.7	0.408404	-1.1	0.86368	1.2	0.807696	-1.1	0.672681
47	Coq10b	mmu:67876	Mus musculus coenzyme Q10 homolog B (S. cerevisiae) (Coq10b), transcript variant 1, mRNA [NM_001039710]	-1.4	0.1103	1.3	0.0960449	1.5	0.00799841	1.3	0.25653	1	0.989041	1.2	0.514562	1.1	0.757607	2.1	0.00133678	2.5	0.00712266	2	0.0208627	1.4	0.906356	-1	0.969276	2.1	0.373529	1.1	0.892088	-1.1	0.780215	-1.3	0.404683	1.4	0.00386551
48	Cpeb4	mmu:67579	Mus musculus cytoplasmic polyadenylation element binding protein 4 (Cpeb4), transcript variant 1, mRNA [NM_026252]	1.1	0.773471	1.7	0.160863	1.1	0.879833	2	0.11186	1.5	0.775096	1.3	0.694132	-1	0.955412	1.6	0.0372386	1.5	0.342799	2.1	0.0485303	1.6	0.906356	-1.1	0.871811	2	0.373529	-1.1	0.873116	-1.3	0.586297	1.4	0.760861	2.1	0.00017355
49	Csf1	mmu:12977	Mus musculus colony stimulating factor 1 (macrophage) (Csf1), transcript variant 1, mRNA [NM_007778]	4.3	1.968e-05	2.6	0.00036311	1.1	0.729042	3.4	0.00019203	2.8	0.00280176	-1.9	0.14307	1.5	0.00211869	1.7	7.788e-05	1.1	0.601711	2.7	0.00555709	1.6	0.906356	1.2	0.836497	1.9	0.476287	-1.4	0.834158	1.7	0.0425061	1.9	0.0161882	3	1.05e-06
50	Cstad	mmu:78617	Mus musculus CSA-conditional, T cell activation-dependent protein (Cstad), mRNA [NM_030137]	1.3	0.115303	-1.9	0.00252289	-1.6	0.387347	-1.3	0.596211	-1.5	0.0517616	-1.2	0.864959	1.1	0.900188	-2.2	0.0161174	-1.5	0.196807	-1.7	0.0854578	-1.4	0.906356	1.1	0.933089	-1.8	0.43246	1	0.990392	1.3	0.264582	-1.4	0.0719587	-1.4	0.185229
51	Ctnnbip1	mmu:67087	Mus musculus catenin beta interacting protein 1 (Ctnnbip1), transcript variant 1, mRNA [NM_023465]	1.1	0.786502	-1.4	0.0346439	-1.9	0.111135	-1.3	0.482432	-1.4	0.222103	-1.7	0.334794	-1.1	0.844791	-2.1	0.0003001	-1.4	0.0946519	-1.5	0.0544257	-1	0.933717	-1.6	0.111486	-1	0.973601	-1.1	0.799682	1.2	0.703345	-1.7	0.138829	-1.2	0.440334
52	Cux1	mmu:13047	Mus musculus cut-like homeobox 1 (Cux1), transcript variant 2, mRNA [NM_198602]	1.7	0.00859957	-1.3	0.0452256	-1.8	0.0441537	1	0.918751	-1.1	0.915948	-2.1	0.013579	1	0.956042	-1.6	0.0311572	-1.8	0.0315894	1.1	0.570449	-1.2	0.924587	-1.5	0.119421	-1.4	0.676124	-1.8	0.233082	1.3	0.720907	-1.5	0.289585	-1.2	0.239996
53	Cxcl10	mmu:15945	Mus musculus chemokine (C-X-C motif) ligand 10 (Cxcl10), mRNA [NM_021274]	7	0.00035266	7.5	0.00018618	6.1	0.00118295	4.6	0.00564536	7	0.00096691	3.8	0.022582	2.3	0.00241573	4.7	1.78e-06	1.8	0.244714	3.3	0.0278207	-1.1	0.906356	24.3	0.00052248	-1.2	0.749516	6.8	0.011847	8.1	0.00250589	14.5	0.00039816	8.7	6.76e-06
54	Cxcl2	mmu:20310	Mus musculus chemokine (C-X-C motif) ligand 2 (Cxcl2), mRNA [NM_009140]	74.5	4.74e-06	36.5	1.236e-05	41.6	3.282e-05	62.2	4.001e-05	18	0.00031125	4.9	0.0428446	87.4	3.19e-06	58.5	3e-08	12.2	0.0138944	46.9	0.00561032	1.2	0.906356	1.3	0.547032	1.2	0.525575	1.5	0.096448	-3.3	0.0528339	1	0.999016	113.8	4e-08
55	D130020L05Rik	mmu:319760	Mus musculus RIKEN cDNA D130020L05 gene (D130020L05Rik), transcript variant 3, long non-coding RNA [NR_038049]	-2	0.221753	-1.3	0.679029	2	0.150205	1.2	0.917618	1.2	0.910942	2	0.267043	-1.3	0.612106	1.6	0.0314003	4.8	0.018217	1.6	0.460127	1.4	0.906356	1.7	0.546231	2.4	0.424196	1.3	0.816814	1.1	0.68008	1.4	0.676685	-1.1	0.66717
56	D430042O09Rik	mmu:233865	Mus musculus RIKEN cDNA D430042O09 gene (D430042O09Rik), mRNA [NM_001081022]	2.1	0.00018096	-1.2	0.171782	-1.3	0.642103	1	0.935473	-1.2	0.858229	-1.7	0.170548	-1.1	0.91472	-1.6	0.00886383	-1.6	0.239463	-1.3	0.300755	-1.4	0.906356	1.4	0.681267	-2	0.385389	1	0.970903	1.4	0.278243	-1.3	0.689158	1	0.98527
57	Daam1	mmu:208846	Mus musculus dishevelled associated activator of morphogenesis 1 (Daam1), transcript variant 1, mRNA [NM_026102]	1.1	0.860902	1.7	0.0925455	1.6	0.289287	1.2	0.917618	1.6	0.402997	1.8	0.147782	-1.1	0.819127	1.9	0.00067192	1.1	0.853637	1.6	0.159729	1.1	0.906356	1.8	0.203114	1.1	0.838752	1.5	0.379207	1.1	0.750105	2.5	0.00699485	1.1	0.211789
58	Dbp	mmu:13170	Mus musculus D site albumin promoter binding protein (Dbp), mRNA [NM_016974]	-1.3	0.306715	-3.2	0.00044607	-2	0.0774566	-1.5	0.329531	-2.5	0.0282768	-1.5	0.312088	-1.1	0.797764	-2.6	5.32e-06	-1.1	0.88207	-2.1	0.0345718	-1.9	0.906356	1.1	0.895911	-1.8	0.502674	1.3	0.813179	-1.4	0.0302142	-1.9	0.0198338	-1.3	0.203639
59	Dck	mmu:13178	Mus musculus deoxycytidine kinase (Dck), mRNA [NM_007832]	-2.1	0.00711595	1.5	0.0893957	1.9	0.0057202	-1	0.94399	1.4	0.592863	2.2	0.00352242	-1.1	0.934194	1.8	0.00320637	1.5	0.389045	1.2	0.728517	-1	0.968325	1.7	0.626344	-1	0.970013	1.1	0.870297	-1.1	0.716788	1.3	0.757209	-1.2	0.638078
60	Ddx58	mmu:230073	Mus musculus DEAD (Asp-Glu-Ala-Asp) box polypeptide 58 (Ddx58), mRNA [NM_172689]	-1.9	0.0942204	3	4.222e-05	3.2	0.00723004	1.3	0.821526	2.8	0.0167765	3.6	0.00270436	-1.1	0.878887	2.4	0.0004169	2.5	0.0155325	1.6	0.122886	-1.1	0.950693	5.8	0.00310968	1.3	0.480292	3.5	0.00399006	1.3	0.14889	2.7	0.0616103	1	0.850587
61	Dscc1	mmu:72107	Mus musculus defective in sister chromatid cohesion 1 homolog (S. cerevisiae) (Dscc1), mRNA [NM_183089]	1.7	0.00073798	-1.2	0.260668	-1.6	0.0566576	1.1	0.917618	-1.2	0.821239	-1.8	0.0332646	1.1	0.779887	-1.7	0.0044517	-1.6	0.416684	1	0.955236	-1.6	0.906356	-1.1	0.920298	-1.4	0.618044	-1.2	0.591064	1.3	0.260053	-1	0.923838	-1.1	0.638078
62	Dusp1	mmu:19252	Mus musculus dual specificity phosphatase 1 (Dusp1), mRNA [NM_013642]	1.9	0.113072	-1.3	0.479145	-1	0.994489	2	0.467959	-1.4	0.565003	-1.6	0.381416	2.4	0.00485656	-2.3	0.00040779	2.1	0.29327	-1.7	0.358712	1.7	0.906356	1.1	0.889213	2.2	0.394706	1.1	0.915597	-5.4	0.00107572	-3.6	0.00469513	4.5	7.71e-06
63	Dusp14	mmu:56405	Mus musculus dual specificity phosphatase 14 (Dusp14), mRNA [NM_019819]	2.8	0.119958	1.3	0.765212	-1.5	0.664697	3.3	0.128489	-1.4	0.817235	-1.9	0.427729	1.7	0.0131353	1.9	0.00665188	4.5	0.0102879	1.8	0.0934877	1.5	0.906356	-1.5	0.497148	2.2	0.373529	-1.1	0.853211	-1.5	0.135851	-2.1	0.0495394	3.6	3.786e-05
64	Dusp6	mmu:67603	Mus musculus dual specificity phosphatase 6 (Dusp6), mRNA [NM_026268]	1.1	0.778503	-1.1	0.888501	-1.1	0.875736	-2.5	0.0547207	1.2	0.884562	1.2	0.885278	-1.3	0.448945	-2.1	0.00339676	-1.8	0.0295036	-1.5	0.20573	2	0.906356	-1.5	0.771916	1.5	0.745119	-1.5	0.788028	1.2	0.802606	1.2	0.609875	-1.6	0.0218257
65	Dync1h1	mmu:13424	Mus musculus dynein cytoplasmic 1 heavy chain 1 (Dync1h1), mRNA [NM_030238]	-1.4	0.584205	-1.5	0.735654	-1.5	0.652452	-1.2	0.932181	-1.3	0.867151	-1.2	0.918502	-1.3	0.884298	-1.5	0.467326	-1	0.917309	-1.6	0.154975	-1.3	0.906356	-1.1	0.768051	-1.6	0.595259	-1.2	0.205278	-1.3	0.813277	1.2	0.83647	-1.1	0.606914
66	Ecsit	mmu:26940	Mus musculus ECSIT homolog (Drosophila) (Ecsit), transcript variant 1, mRNA [NM_012029]	1.2	0.190453	-1.7	0.00137368	-1.4	0.146966	-1.2	0.384725	-1.6	0.187262	-1.6	0.0613386	1.1	0.921423	-1.7	0.0085427	-1.6	0.0482537	-1.2	0.371558	-1.1	0.906356	-1.4	0.24416	-1.2	0.47666	-1.5	0.109135	1.1	0.90495	-1.5	0.277222	-1.1	0.461025
67	Eea1	mmu:216238	Mus musculus early endosome antigen 1 (Eea1), mRNA [NM_001001932]	-1.4	0.351388	2	0.0623286	1.9	0.22675	1.8	0.392805	1.7	0.559327	1.8	0.282373	-1	0.93892	2.8	0.00031199	1.6	0.366498	2	0.115849	1.3	0.906356	1.1	0.910104	1.5	0.432345	1.4	0.550852	-2.5	0.00933003	-2	0.121195	1.5	0.0847294
68	Eid1	mmu:58521	Mus musculus EP300 interacting inhibitor of differentiation 1 (Eid1), mRNA [NM_025613]	1.4	0.065464	-1.4	0.0312952	-1.6	0.0512944	-1.1	0.926707	-1.4	0.477398	-1	0.942393	-1	0.931747	-4.7	0.101905	-1.6	0.258571	-1.7	0.184743	1.3	0.906356	-1.6	0.255244	1.1	0.837524	-1.5	0.345703	1.2	0.672455	-1.2	0.727131	-1.8	0.0247622
69	Eif5b	mmu:226982	Mus musculus eukaryotic translation initiation factor 5B (Eif5b), mRNA [NM_198303]	1.5	0.219206	1.2	0.691549	-1.7	0.445987	1.2	0.917618	-1.2	0.936156	-1.7	0.473056	-1.3	0.451179	-5.8	1.42e-06	-2.1	0.144207	-2	0.108624	-1	0.988386	1.2	0.942124	-1.3	0.732561	-1.5	0.554523	-1.3	0.569478	-1.5	0.137092	-1	0.943742
70	Eno3	mmu:13808	Mus musculus enolase 3, beta muscle (Eno3), transcript variant 1, mRNA [NM_007933]	1.5	0.00494515	-1.4	0.0131734	-1.8	0.19898	1	0.996201	-1.3	0.723265	-1.2	0.798426	1	0.869732	-2.1	0.00686542	-1.6	0.307168	-1.6	0.214044	-1.2	0.906356	-2.1	0.0234542	-1.2	0.588719	-1.7	0.0162725	-1.2	0.416324	-1.9	0.0312377	-1.3	0.25132
71	Epb4.1	mmu:269587	Mus musculus erythrocyte protein band 4.1 (Epb4.1), transcript variant 1, mRNA [NM_183428]	1.5	0.0314646	-1.3	0.268082	-1.9	0.139758	-1.1	0.922234	-1.5	0.477716	-2.1	0.303031	1.1	0.896272	-1.7	0.0289449	-1.6	0.132891	-1.5	0.12971	-1.2	0.937599	-1.4	0.0988774	-1.6	0.599842	-1.9	0.395755	1.1	0.877867	-1.6	0.106095	-1.2	0.584722
72	Fam160b2	mmu:239170	Mus musculus family with sequence similarity 160, member B2 (Fam160b2), mRNA [NM_194345]	1.7	0.00062863	-1.4	0.0125953	-1.4	0.43659	-1.2	0.589416	-1.6	0.447757	-1.7	0.0467534	-1	0.976186	-1.6	0.0118876	-1.9	0.0221315	-1.3	0.246417	-1.4	0.906356	1	0.992463	-1.8	0.385389	-1.3	0.737372	-1	0.977793	-1.4	0.527827	1	0.909794
73	Fam222a	mmu:433940	Mus musculus family with sequence similarity 222, member A (Fam222a), mRNA [NM_001004180]	-1.6	0.602862	-1	0.939054	-3.1	0.0381029	-1.9	0.825305	-1.7	0.693029	-1	0.979591	2.1	0.81866	-1.5	0.712556	-1.9	0.362841	-1.7	0.580898	1.9	0.906356	-1	0.980676	1.7	0.716307	-1.6	0.819583	1.2	0.931907	1.8	0.708439	-1.6	0.597915
74	Fancg	mmu:60534	Mus musculus Fanconi anemia, complementation group G (Fancg), transcript variant 1, mRNA [NM_053081]	2.6	0.00013869	-1.1	0.721307	-1.8	0.384338	-1.2	0.887833	-1.2	0.902649	-2.3	0.236327	1.1	0.86091	-1.8	0.00296682	-1.6	0.450677	1.1	0.833283	-1.5	0.906356	1	0.912499	-1.8	0.373797	-1.1	0.783137	1.3	0.124464	-2.5	0.435105	-1.2	0.269417
75	Fas	mmu:14102	Mus musculus Fas (TNF receptor superfamily member 6) (Fas), transcript variant 1, mRNA [NM_007987]	6.8	8.344e-05	10.9	2e-08	16.8	6.1e-07	4	0.00960698	9.8	1.299e-05	7.2	5.516e-05	1.3	0.151591	8.1	5.5e-07	-1.3	0.321881	5.2	0.0042492	-1.2	0.906356	3.5	0.00310968	1.4	0.497836	2.8	0.0100739	2.3	0.0347788	5.4	0.00054165	5.8	1.7e-07
76	Fcgr2b	mmu:14130	Mus musculus Fc receptor, IgG, low affinity IIb (Fcgr2b), transcript variant 1, mRNA [NM_001077189]	-1.1	0.724739	2.1	0.0001074	3	0.00018872	1.4	0.492956	2.2	0.00605748	2.4	0.0035959	1.1	0.757105	2.8	1.622e-05	1.9	0.104371	1.8	0.125561	-1.1	0.906356	1.5	0.346744	1.1	0.784632	1.5	0.0113	-1.5	0.667979	1.1	0.753166	1.1	0.230531
77	Fhod1	mmu:234686	Mus musculus formin homology 2 domain containing 1 (Fhod1), mRNA [NM_177699]	-1.1	0.58534	-3	0.00018814	-2.6	0.00525505	-1.2	0.749615	-2.4	0.0229761	-2.3	0.0311589	-1.2	0.567792	-2.2	7.442e-05	-1.6	0.0720948	-1.7	0.0182835	-1.2	0.906356	-1.5	0.610789	-1.2	0.801093	-1.3	0.772511	1.1	0.604597	-1.7	0.482976	-1.3	0.228004
78	Fndc7	mmu:320181	Mus musculus fibronectin type III domain containing 7 (Fndc7), transcript variant 1, mRNA [NM_177091]	2.5	0.00757461	2.5	0.0305225	3.6	0.0105056	2.4	0.0963063	2.8	0.0606174	2.5	0.104933	1.3	0.41133	3.3	3.846e-05	-1.2	0.709943	2.5	0.0240055	1.1	0.908915	1.8	0.314235	1.2	0.734994	1.1	0.872387	2.1	0.0559438	2.8	0.0706815	2.9	1.48e-06
79	Gadd45b	mmu:17873	Mus musculus growth arrest and DNA-damage-inducible 45 beta (Gadd45b), mRNA [NM_008655]	1.1	0.580768	1.9	0.00063808	1.8	0.117974	1.8	0.0278524	1.6	0.0235908	1.3	0.714509	1.6	0.0351933	2.8	4.14e-06	1.2	0.801952	2.1	0.189252	1.5	0.906356	1.6	0.0834467	2	0.349858	1.5	0.423735	-1.6	0.108802	1.4	0.110001	3.1	2.596e-05
80	Gbp2	mmu:14469	Mus musculus guanylate binding protein 2 (Gbp2), mRNA [NM_010260]	4.9	0.00126877	15.7	9.96e-06	19.3	1.753e-05	2.8	0.167734	14.8	9.771e-05	18.1	0.0001114	1.1	0.651104	4	1.241e-05	-1.2	0.7309	1.7	0.192387	1.1	0.906356	12.9	0.00520461	1	0.941602	3.8	0.0116163	3.6	0.00933003	23.8	0.00024283	2.7	9.116e-05
81	Gbp2b	mmu:14468	Mus musculus guanylate binding protein 2b (Gbp2b), mRNA [NM_010259]	3.4	0.00913786	23.1	7e-08	26.5	1.57e-06	2.9	0.0115824	17.3	6.88e-06	22.8	1.046e-05	1.2	0.431491	8.5	4.1e-07	1.2	0.728842	2.2	0.0807862	1.1	0.935306	10.5	0.0100302	1	0.989278	4.4	0.0989945	3.3	0.00632519	33.4	0.00025351	3.4	9.68e-06
82	Gbp9	mmu:236573	Mus musculus guanylate-binding protein 9 (Gbp9), mRNA [NM_172777]	1.6	0.0627684	4.8	0.00074848	8.2	0.00022898	1.4	0.852188	3.1	0.0128544	6.9	0.0080851	1	0.926348	1.5	0.0040886	1.1	0.76207	1.5	0.00980259	-1.2	0.906356	3.2	0.0390792	-1.3	0.557468	1.9	0.414411	1.4	0.0919579	3.3	0.131688	1.5	0.0539463
83	Gch1	mmu:14528	Mus musculus GTP cyclohydrolase 1 (Gch1), mRNA [NM_008102]	1.1	0.606407	1.7	0.00243611	2.4	0.001681	1.2	0.741292	1.6	0.028435	1.8	0.00509096	1.1	0.567624	1.9	4.912e-05	1.2	0.674063	2.6	0.0602179	1.1	0.935306	2.3	0.181972	1.2	0.605659	2.1	0.0413881	2	0.0175043	3.2	0.00533271	1.2	0.080783
84	Gclc	mmu:14629	Mus musculus glutamate-cysteine ligase, catalytic subunit (Gclc), mRNA [NM_010295]	-1.1	0.609494	-1.7	0.00310011	-2.3	0.0460321	-1.2	0.723461	-1.6	0.0222225	-2.3	0.0729673	-1.2	0.567264	-2.2	0.00157311	-1.1	0.792632	-1.7	0.07627	1.5	0.906356	-1.4	0.741672	1.5	0.718607	-1.9	0.591064	1	0.991032	-1.4	0.213717	-1.1	0.586161
85	Gdf15	mmu:23886	Mus musculus growth differentiation factor 15 (Gdf15), mRNA [NM_011819]	1.4	0.323856	1.1	0.845695	-1.1	0.914944	4	0.0133889	-1.3	0.854498	-1.4	0.699004	1.1	0.694968	3.8	3.169e-05	1.7	0.654266	5.4	0.0470544	1.3	0.906356	-1.2	0.7444	1.7	0.54071	1.2	0.791285	-1	0.923663	-1.2	0.435982	12.3	7.5e-07
86	Gem	mmu:14579	Mus musculus GTP binding protein (gene overexpressed in skeletal muscle) (Gem), mRNA [NM_010276]	5.4	7.331e-05	2.7	0.010451	2.7	0.0214351	7.9	0.00046651	1.9	0.158624	1.8	0.204289	3.6	0.00088214	2.9	0.00062196	1.9	0.0994487	2.6	0.0229019	1.9	0.906356	2	0.409197	2.7	0.374883	1.5	0.661065	-1.3	0.490141	1.6	0.554566	6	9.196e-05
87	Gm11127	mmu:100529082	Mus musculus predicted gene 11127 (Gm11127), mRNA [NM_001199967]	-2.8	0.00111919	1.2	0.480928	1.5	0.175641	1.1	0.919739	1.2	0.893013	1.5	0.152836	-1.1	0.931747	2.2	0.00199946	2.9	0.00719454	1.5	0.337346	-1.2	0.929919	2.5	0.0264307	1.2	0.746162	2.4	0.00136887	1.4	0.833338	2.1	0.719612	-1.1	0.831636
88	Gm16515		Mus musculus predicted gene, Gm16515 (Gm16515), mRNA [NM_025294]	1.7	0.00134736	-1.8	4.176e-05	-1.7	0.144216	-1.3	0.0527321	-1.6	0.304049	-2	0.00189165	-1.1	0.88269	-2.2	0.00122981	-1.9	0.0496158	-1.6	0.135975	-1.3	0.906356	1.6	0.111486	-1.8	0.388644	1.1	0.84272	1.1	0.865614	-1.2	0.82235	-1.2	0.209154
89	Gpr183	mmu:321019	Mus musculus G protein-coupled receptor 183 (Gpr183), mRNA [NM_183031]	-1.4	0.1852	-4.2	4.118e-05	-3.8	0.00215755	-1.9	0.06515	-3.6	0.003439	-1.7	0.458714	-1.2	0.0486071	-5.5	6e-07	-1.3	0.537307	-2.9	0.0586507	-1.2	0.906356	-2.2	0.113659	1.1	0.766773	-1.6	0.280804	1.1	0.492101	-1.7	0.184299	-1.6	0.0192028
90	Gpr84	mmu:80910	Mus musculus G protein-coupled receptor 84 (Gpr84), mRNA [NM_030720]	4	0.00020554	5.3	3.283e-05	4.2	0.0360752	3.7	0.00823489	4.5	0.00057073	2.3	0.4636	2	0.00491695	7.3	7.885e-05	-1.1	0.922381	3.8	0.0129023	-1	0.987471	1.8	0.475738	1.4	0.615726	2.1	0.203413	2.8	0.00933003	5	0.0164659	6.6	1.5e-06
91	Gsap	mmu:212167	Mus musculus gamma-secretase activating protein (Gsap), mRNA [NM_175437]	1.2	0.0426383	2.3	2.707e-05	2.5	0.0208006	1.6	0.204212	2.1	0.028435	1.7	0.303629	-1	0.979068	3.7	4.717e-05	1.4	0.189291	1.7	0.0238678	-1.1	0.92581	1.4	0.610732	1.1	0.888869	1.6	0.34966	-1	0.973943	2.4	0.00840778	2	0.00025895
92	Gtpbp2	mmu:56055	Mus musculus GTP binding protein 2 (Gtpbp2), transcript variant 1, mRNA [NM_019581]	-2.3	0.00389122	1.6	0.186547	1.3	0.625288	-1	0.984422	1.4	0.86498	1.2	0.88337	-1	0.979068	2.6	0.00128952	2.9	0.290717	2	0.361021	-1.1	0.962896	1.6	0.63684	1.2	0.741337	2.2	0.0704684	-1.5	0.39393	-1.1	0.969635	1.4	0.0552487
93	H2-Bl	mmu:14963	Mus musculus histocompatibility 2, blastocyst (H2-Bl), mRNA [NM_008199]	-4.3	0.00243568	1.4	0.594813	2.1	0.213857	1.1	0.947051	-1	0.998014	2.5	0.124563	-1.1	0.951459	3.5	0.00332666	6.1	0.00354701	1.7	0.355743	-1.6	0.908216	2.1	0.492054	1.2	0.762616	2	0.174555	-1.3	0.488898	1.4	0.884183	1.1	0.779718
94	H2-K1	mmu:14972	Mus musculus histocompatibility 2, K1, K region (H2-K1), transcript variant 1, mRNA [NM_001001892]	-4.6	1.469e-05	1.4	0.15954	2	0.0294537	1.2	0.917618	-1.1	0.928522	2	0.100547	-1.2	0.842148	2.8	0.0004652	9.4	0.00393326	3.4	0.137812	-1.7	0.906356	2	0.24752	1.4	0.53675	2.5	0.0742712	-1.5	0.228428	1.4	0.886625	1.3	0.023718
95	H2-M2	mmu:14990	PREDICTED: Mus musculus histocompatibility 2, M region locus 2 (H2-M2), transcript variant X1, mRNA [XM_006525458]	-2.3	0.00051035	1.2	0.354908	1.6	0.0474318	1.1	0.917618	1.3	0.867151	1.7	0.191124	-1.2	0.745562	2.5	0.00036082	2.5	0.00585663	3.8	0.336457	-1.2	0.921365	2.4	0.00495404	1.6	0.340534	2.4	0.00655304	-1.3	0.0828416	1.7	0.214288	1.4	0.0128197
96	H2-Q10	mmu:15007	Mus musculus histocompatibility 2, Q region locus 10 (H2-Q10), mRNA [NM_010391]	-5.5	0.00026614	2.4	0.00058445	2.1	0.00412665	1.8	0.0543042	2.2	0.0218732	1.9	0.0258348	2.2	0.639141	1.8	0.00063562	6.5	0.00541853	1.5	0.0685679	-1.1	0.906356	1.7	0.376501	1.4	0.599382	1.4	0.0467143	1.3	0.628918	1.8	0.336975	2.8	0.00124147
97	H2-Q2	mmu:15013	Mus musculus histocompatibility 2, Q region locus 2 (H2-Q2), mRNA [NM_010392]	-4.5	6.101e-05	1.4	0.119096	1.7	0.030833	1.1	0.921307	-1	0.980386	1.6	0.0834231	-1.1	0.908611	2.8	0.00548824	6.3	0.00703225	2.1	0.304704	-1.4	0.914088	2.7	0.113659	1.3	0.717833	2.4	0.0896843	-1.4	0.335825	1.1	0.926068	-1.1	0.849072
98	H2-Q7	mmu:15018	Mus musculus histocompatibility 2, Q region locus 7 (H2-Q7), transcript variant 1, mRNA [NM_010394]	-3.4	0.00012133	1.4	0.109843	1.6	0.0769457	1	0.954085	-1.1	0.909452	1.3	0.634353	-1.1	0.913096	1.7	0.00319987	2.3	0.011644	1.4	0.277006	-1.2	0.917289	2.2	0.0422469	1	0.971899	2	0.0243743	-1.2	0.660107	1.2	0.818258	1.3	0.080783
99	H2-T22	mmu:15039	Mus musculus histocompatibility 2, T region locus 22 (H2-T22), mRNA [NM_010397]	-5.4	0.00026215	1.4	0.137075	1.9	0.0210129	-1	0.95301	1.3	0.819129	1.8	0.114626	-1.1	0.952707	3.2	0.00016485	4.4	0.0178788	2.5	0.213586	-1.7	0.906356	3.2	0.0248643	1.3	0.561473	2.1	0.0100739	-1.8	0.0718498	1.9	0.655898	-1	0.75614
100	Haus4	mmu:219072	Mus musculus HAUS augmin-like complex, subunit 4 (Haus4), mRNA [NM_145462]	1.6	0.0008156	-1.4	0.0191387	-1.6	0.0782363	-1.2	0.586064	-1.4	0.578437	-1.6	0.0941643	1.1	0.88269	-2	0.00161547	-1.8	0.0201423	-1.6	0.0576386	-1.5	0.906356	-1.5	0.271123	-1.9	0.340534	-1.4	0.396683	1.4	0.22346	-1.1	0.855546	-1.2	0.26825
101	Hcar2	mmu:80885	Mus musculus hydroxycarboxylic acid receptor 2 (Hcar2), mRNA [NM_030701]	11.6	2.57e-06	10.2	2e-08	4.8	0.00530663	6.8	0.00014254	7	0.00042421	2.1	0.279578	2	0.0248649	8.8	1.063e-05	-1.4	0.336099	2.8	0.00484437	-1.1	0.906356	2.9	0.0306215	-1.1	0.91951	2.5	0.222761	1.2	0.353432	2.5	0.00673395	6.3	7.91e-06
102	Hddc2	mmu:69692	HD domain containing 2 [Source:MGI Symbol;Acc:MGI:1916942] [ENSMUST00000000304]	1.5	0.00220441	-1.4	0.0318094	-1.7	0.00716246	-1	0.948688	-1.2	0.822836	-1.7	0.0132688	1	0.928293	-1.9	0.00064341	-1.8	0.0148971	-1.2	0.301537	-1.3	0.906356	-2	0.205911	-1.6	0.349858	-2.1	0.0558088	1.3	0.333969	-1.3	0.256908	-1.3	0.378902
103	Hdhd3	mmu:72748	Mus musculus haloacid dehalogenase-like hydrolase domain containing 3 (Hdhd3), mRNA [NM_024257]	-1.5	0.125073	-1.8	0.0560778	-1.5	0.546566	-1.8	0.201172	-1.8	0.197526	-1.6	0.514747	-1.2	0.815048	-1.6	0.0396413	-1.4	0.226217	-1.9	0.0163688	-1.2	0.906356	1.1	0.861923	-1.7	0.388644	1.1	0.82716	-1.1	0.654667	-1.1	0.792033	-1.4	0.103894
104	Helt	mmu:234219	Mus musculus helt bHLH transcription factor (Helt), mRNA [NM_173789]	1.3	0.300944	-1.7	0.0690819	-3	0.0016648	-1.3	0.902706	-1.4	0.675285	-2.7	0.00568747	1	0.948293	-2.1	0.00033961	-1.5	0.0381839	-1.1	0.581341	-1.3	0.906356	-1.6	0.418144	-1.3	0.505209	-1.6	0.259747	1.8	0.0475106	1.6	0.227292	-1.4	0.10457
105	Helz2	mmu:229003	Mus musculus helicase with zinc finger 2, transcriptional coactivator (Helz2), mRNA [NM_183162]	1.2	0.730053	5.8	0.00410972	4.4	0.0304622	2.3	0.541558	5.6	0.0493558	4.6	0.0547862	-1.1	0.751993	3.2	0.00184948	2.1	0.050403	-1.2	0.711297	-1.1	0.906356	5.2	0.0209666	1.1	0.772577	3.8	0.00834727	1.5	0.138807	4.5	0.0136023	1.4	0.180477
106	Hey1	mmu:15213	Mus musculus hairy/enhancer-of-split related with YRPW motif 1 (Hey1), mRNA [NM_010423]	1.9	0.00124542	-1.6	0.0108283	-1.6	0.316671	-1.3	0.526402	-1.3	0.765044	-1.8	0.0923774	1	0.995173	-2.3	0.00156964	-1.6	0.0867345	-1.5	0.0704848	-1.2	0.906356	-1.5	0.186243	-1.3	0.518477	-1.3	0.428224	-1.1	0.804822	-2.3	0.00328345	-1.6	0.00445539
107	Hint3	mmu:66847	Mus musculus histidine triad nucleotide binding protein 3 (Hint3), mRNA [NM_025798]	1.5	0.0327753	-1.3	0.262831	-2.4	0.0469232	1	0.942511	-1.2	0.877571	-2.3	0.0246089	1	0.997883	-1.7	0.0118642	-1.5	0.101909	1	0.993523	-1.2	0.906356	-1.3	0.76213	-1.7	0.373797	-1.3	0.580298	1.5	0.0399872	-1.2	0.647013	-1.3	0.271047
108	Hivep2	mmu:15273	Mus musculus human immunodeficiency virus type I enhancer binding protein 2 (Hivep2), mRNA [NM_010437]	1.5	0.0855743	2.4	0.00165747	1.1	0.813208	1.6	0.375129	2.1	0.0639348	-1.2	0.808715	1	0.956367	1.8	0.00065824	-1.1	0.876091	1.5	0.0495767	1.1	0.909909	1.1	0.796551	1.6	0.438709	1.1	0.878225	1	0.852371	3.8	0.647013	1.7	0.0997143
109	Hivep3	mmu:16656	human immunodeficiency virus type I enhancer binding protein 3 [Source:MGI Symbol;Acc:MGI:106589] [ENSMUST00000106307]	4.3	2.27e-05	4.9	3.63e-06	1.9	0.00578573	2.7	0.0665435	6	1.84e-05	1.2	0.781634	-1.3	0.267197	2	0.00062969	-1.7	0.204538	3.1	0.0439313	1.6	0.906356	-1.3	0.691423	1.9	0.377092	-1.1	0.926248	1.7	0.058969	1.5	0.419791	2.4	7.91e-06
110	Hmg20b	mmu:15353	Mus musculus high mobility group 20B (Hmg20b), transcript variant 1, mRNA [NM_010440]	1.8	0.117799	1.1	0.866799	-2.3	0.226156	1.2	0.917618	-1.2	0.923907	-3.5	0.24352	-1	0.95499	-5.6	4.87e-06	-1.6	0.102013	-2	0.0168773	-1.5	0.906356	-1.7	0.713566	-1.4	0.723134	-1.4	0.792233	1.3	0.453938	-2.1	0.140575	-1.1	0.745857
111	Hmga2	mmu:15364	Mus musculus high mobility group AT-hook 2 (Hmga2), mRNA [NM_010441]	3.3	0.00040827	1.1	0.833666	-1.3	0.50326	1.5	0.611013	1.2	0.866812	-1.6	0.586224	-1.1	0.805786	-3.1	0.00011599	-1.7	0.144207	1	0.997002	1.9	0.906356	-1.4	0.701663	1.4	0.740303	-1.9	0.442365	1.3	0.414165	1.3	0.584576	1.3	0.206044
112	Icam1	mmu:15894	Mus musculus intercellular adhesion molecule 1, mRNA (cDNA clone MGC:6195 IMAGE:3588949), complete cds. [BC008626]	6.7	6.44e-06	5.7	3.92e-06	4.8	3.709e-05	4.4	0.00015705	5.5	6.365e-05	2.2	0.00505167	1.7	0.0150356	3.5	8.13e-06	1.9	0.0122901	3.4	0.00708576	1.2	0.906356	3.6	0.0221822	1.2	0.650458	1.9	0.0712701	2	0.010775	3.6	0.00069409	5.1	3.2e-07
113	Icosl	mmu:50723	Mus musculus icos ligand (Icosl), mRNA [NM_015790]	5.5	0.00011905	5.4	3.27e-05	5.5	0.00096396	3	0.00753872	5.2	0.00099935	2.5	0.0551021	1.4	0.510676	5.7	3.647e-05	-1.5	0.11593	3.4	0.0106301	-1.1	0.920205	2.3	0.0162016	-1.2	0.673714	1.5	0.266976	1.5	0.293423	2.1	0.23288	6.2	0.00059891
114	Id2	mmu:15902	Mus musculus inhibitor of DNA binding 2 (Id2), mRNA [NM_010496]	1.6	0.107562	-1.7	0.0511118	-2.1	0.04246	-1	0.992078	-1.5	0.560087	-1.7	0.279326	1.1	0.717987	-2.8	0.00044667	-1	0.939279	-2.1	0.103279	2.1	0.906356	-3.6	0.535044	2.1	0.684118	-3	0.572012	-2.4	0.0137751	-2.6	0.0124633	1.9	0.00417651
115	Ier2	mmu:15936	Mus musculus immediate early response 2 (Ier2), mRNA [NM_010499]	-1.2	0.721135	-1.1	0.595659	-1.1	0.794327	1.7	0.27892	-1	0.988746	-1.1	0.925146	2.7	0.00131472	1.3	0.0320953	2.7	0.198995	1.3	0.70758	1.5	0.906356	1.3	0.778488	2	0.427534	1.6	0.593045	-1.6	0.168308	-1	0.991974	2.2	0.00206752
116	Ifi35	mmu:70110	Mus musculus interferon-induced protein 35 (Ifi35), mRNA [NM_027320]	-2.5	0.00535908	1.7	0.0441671	2.4	0.0110295	1	0.979137	1.3	0.645424	1.9	0.133428	-1	0.990705	2.1	0.00144036	1.8	0.0761945	1.1	0.900751	-1	0.980455	3.1	0.0007127	1.3	0.476287	2.7	0.0009815	-1	0.971236	2	0.246615	-1.1	0.287803
117	Ifi44l	mmu:15061	Mus musculus interferon-induced protein 44 like (Ifi44l), mRNA [NM_031367]	-2.6	0.0280347	3.2	0.00658073	4.9	0.00255945	1.1	0.963442	2.5	0.187188	4.7	0.00350358	-1.3	0.739361	2.9	0.00118783	3	0.0609545	-1.1	0.92458	1.3	0.93444	10.7	0.00111531	2.2	0.340534	7.6	0.00028005	-1.1	0.770429	2.7	0.0689928	1.1	0.404987
118	Ifnb1	mmu:15977	Mus musculus interferon beta 1, fibroblast (Ifnb1), mRNA [NM_010510]	5.1	3.63e-06	3.4	8.89e-06	1.5	0.02245	3.2	0.00046096	3.2	0.00015653	1.1	0.777619	1.7	0.00708312	1.8	0.00020883	-1	0.920927	2.4	0.0105746	-1.1	0.906356	9.5	0.00068388	-1.1	0.890539	4.6	0.0214429	3.7	0.0286408	27.7	0.00039306	3.2	0.00035921
119	Ikbke	mmu:56489	Mus musculus inhibitor of kappaB kinase epsilon (Ikbke), mRNA [NM_019777]	1	0.924701	4.3	0.00030811	4.2	0.00688248	1.9	0.51056	3.6	0.0154937	3.3	0.0114882	1.1	0.766862	8.2	1.074e-05	1.6	0.0800924	2.3	0.0573871	-1.2	0.906356	1.5	0.357173	-1.2	0.774011	1.7	0.102371	1.1	0.89914	2.1	0.0498536	3.5	0.00016506
120	Il15	mmu:16168	Mus musculus mRNA for shorter isoform of interleukin 15, partial cds. [AB022307]	2.3	0.00832924	3.4	0.00031863	1.9	0.0335076	2	0.122092	3.1	0.00160023	-1	0.972466	1.2	0.710111	1.6	0.00209583	1	0.916813	1.5	0.0443312	1	0.995261	2.2	0.129659	1.2	0.801773	1.8	0.379186	1.4	0.192591	3	0.010381	1.6	0.0362555
121	Il15ra	mmu:16169	Mus musculus interleukin 15 receptor, alpha chain (Il15ra), transcript variant 1, mRNA [NM_008358]	-1.2	0.353076	2.4	0.00011748	2.1	0.0236752	1.1	0.924259	2.4	0.0326485	1.7	0.110113	1.1	0.369701	1.8	0.0180458	1.7	0.0126775	1.5	0.039302	-1.2	0.906356	1.6	0.303453	-1.2	0.619193	1.4	0.508452	1.4	0.115335	4.3	0.0263924	1.2	0.71117
122	Il1b	mmu:16176	Mus musculus interleukin 1 beta (Il1b), mRNA [NM_008361]	79.3	3.96e-06	68.1	5.9e-07	121.9	5.3e-07	43.4	1.211e-05	57.7	1.025e-05	51.3	3.806e-05	8.3	0.00032318	81.6	1.2e-07	-1.4	0.5002	31.1	0.00924453	1.3	0.906356	1.6	0.153642	1.1	0.822043	1.4	0.518662	1.2	0.660107	2.2	0.00618365	19.8	1.2e-07
123	Il1rn	mmu:16181	Mus musculus interleukin 1 receptor antagonist (Il1rn), transcript variant 2, mRNA [NM_001039701]	-1.7	0.0325583	3.4	0.00081406	3.7	0.00350077	2	0.166744	2.5	0.0204056	3.1	0.00748563	1.2	0.41133	2.5	2.855e-05	1.8	0.0632555	1.4	0.154096	1.9	0.906356	2.9	0.208494	2.3	0.388644	2.1	0.343697	1.3	0.430508	2.9	0.00134181	2.8	0.00060832
124	Inpp5d	mmu:16331	Mus musculus inositol polyphosphate-5-phosphatase D (Inpp5d), transcript variant 1, mRNA [NM_010566]	1.4	0.0356433	-1.7	0.00747923	-1.9	0.00666772	-1	0.981199	-1.7	0.0673597	-1.2	0.461447	1	0.968215	-2.7	0.00577179	-1.3	0.359591	-1.9	0.0598829	-1	0.946716	1	0.991443	-1.2	0.743804	-1.5	0.183836	1	0.998707	1	0.967909	-1.5	0.0141898
125	Irak2	mmu:108960	Mus musculus interleukin-1 receptor-associated kinase 2 (Irak2), transcript variant 1, mRNA [NM_172161]	1.7	0.00639539	2.8	0.00020393	2.7	0.00129666	1.9	0.0300842	2.8	0.0158227	2.1	0.0076291	1.2	0.151282	3.5	5.033e-05	1	0.955464	1.7	0.0577243	1.6	0.906356	1.2	0.790315	1.8	0.340534	1	0.978046	1	0.976874	1.8	0.0470835	2.3	0.00620759
126	Irak3	mmu:73914	Mus musculus interleukin-1 receptor-associated kinase 3 (Irak3), mRNA [NM_028679]	2	0.00772416	3.3	3.98e-06	8	5e-07	1.4	0.237019	3.9	5.057e-05	4.7	4.187e-05	-1	0.905246	2.8	7.024e-05	-1.1	0.67988	2.1	0.048349	1	0.971581	1.4	0.571743	1	0.998876	1.5	0.27752	-1	0.891307	-1.1	0.746315	1.2	0.0461146
127	Irf1	mmu:16362	Mus musculus interferon regulatory factor 1 (Irf1), transcript variant 1, mRNA [NM_008390]	4.4	4.426e-05	3.8	5.165e-05	2.3	0.00427776	4	0.00020102	3.6	0.00059739	1.3	0.35986	3	0.00045832	3	0.00012138	-1.2	0.802746	2.7	0.104165	-1.2	0.906356	4.9	0.0141697	-1.1	0.838215	2.7	0.0322687	1.9	0.0217992	4.3	0.0012011	6.5	3.88e-06
128	Irf7	mmu:54123	Mus musculus interferon regulatory factor 7 (Irf7), transcript variant 1, mRNA [NM_016850]	-3.8	0.00092955	1.9	0.019581	3.1	0.00740457	1.1	0.925468	1.5	0.705604	2.8	0.153813	-1.2	0.851939	2.6	0.00294194	2.8	0.0314288	1.4	0.652784	1.4	0.929919	7.9	0.00489835	2.5	0.340534	5.2	0.00399006	-1.9	0.130137	1.3	0.890482	1	0.865137
129	Irg1	mmu:16365	Mus musculus immunoresponsive gene 1 (Irg1), mRNA [NM_008392]	3.5	0.00120941	3.7	0.00395486	4.5	0.00340633	3.5	0.0232605	3.9	0.0082932	3.8	0.0109225	1.5	0.06444	1.8	0.00015678	-1.5	0.585657	4.1	0.0177531	1.4	0.906356	8	0.00558765	1.9	0.374155	4.4	0.00887559	2.2	0.0809882	3.6	0.00148737	10.7	4.7e-07
130	Irgm1	mmu:15944	Mus musculus immunity-related GTPase family M member 1 (Irgm1), mRNA [NM_008326]	-1.7	0.169366	5.8	0.00016915	3.8	0.0103454	-1	0.975432	4.9	0.0100387	4.2	0.0196886	-1.1	0.89362	3	0.0004652	1.9	0.0748236	-1.9	0.0814537	-1	0.994382	6.9	0.00223922	1.2	0.588719	5	0.00154864	1.6	0.0467572	3.2	0.0308607	-1.1	0.455848
131	Isg20	mmu:57444	Mus musculus interferon-stimulated protein (Isg20), transcript variant 1, mRNA [NM_020583]	-1.3	0.446832	5.2	0.00010568	11.4	1.972e-05	1.1	0.957333	4.2	0.0018042	9.1	0.00034293	-1.1	0.701984	1.7	0.00136422	1.7	0.268316	1.3	0.192399	1.3	0.906356	19.2	0.00044317	1.5	0.409765	8.4	0.00028005	2	0.029308	7.8	0.00099457	1.1	0.469203
132	Jak2	mmu:16452	Mus musculus Janus kinase 2 (Jak2), transcript variant 1, mRNA [NM_008413]	1.8	0.00368834	3.8	8.75e-06	4	2.34e-05	1.3	0.772289	3.9	9.038e-05	2.8	0.00439896	-1.1	0.869732	2.5	0.00454528	-1.1	0.587594	2.2	0.00619375	-1.1	0.906356	2.3	0.0554795	-1.1	0.764064	1.5	0.370817	1.2	0.692031	5.9	0.00817549	1.9	0.11603
133	Junb	mmu:16477	Mus musculus jun B proto-oncogene (Junb), mRNA [NM_008416]	4.9	8.93e-06	1.6	0.0306486	1.6	0.143975	2.2	0.0119861	1.6	0.250971	-1.2	0.861797	2	2.516e-05	1.2	0.00416807	1.2	0.873003	1.6	0.424475	1.3	0.906356	2.1	0.174899	1.9	0.401973	1.7	0.455874	-1.1	0.417742	-1.3	0.796894	5.4	5.63e-06
134	Kctd12	mmu:239217	Mus musculus potassium channel tetramerisation domain containing 12 (Kctd12), mRNA [NM_177715]	1.3	0.545396	2.6	0.00083799	1.2	0.740727	1.9	0.031541	2.2	0.123331	1.4	0.47071	1.1	0.863893	2.7	0.000276	1.5	0.0725931	1.9	0.0216155	1.2	0.906356	1.1	0.830836	1.6	0.373797	1.3	0.698653	-1.9	0.0151464	-1.4	0.255915	2.8	0.00024745
135	Kdm2a	mmu:225876	Mus musculus lysine (K)-specific demethylase 2A (Kdm2a), mRNA [NM_001001984]	1.2	0.782262	1.9	0.390315	2.5	0.185612	2	0.792009	2.6	0.510822	2.4	0.304418	-1.1	0.736276	2	0.00109036	1.5	0.120721	1.8	0.048282	1.2	0.906356	1.5	0.730849	1.5	0.401973	1.2	0.81286	1.1	0.743628	1.5	0.0551966	1.1	0.851309
136	Kdm4a	mmu:230674	Mus musculus lysine (K)-specific demethylase 4A (Kdm4a), transcript variant 2, mRNA [NM_172382]	1.3	0.28706	3.2	0.00016042	2.5	0.00359664	2	0.319534	2.2	0.023411	1.4	0.291345	1.2	0.77912	5.2	0.00047826	1.3	0.512665	2.7	0.037619	1.3	0.906356	-1.1	0.846592	1.5	0.38009	1	0.964961	-1.4	0.034374	1	0.997112	1.4	0.167527
137	Kif21b	mmu:16565	Mus musculus kinesin family member 21B (Kif21b), mRNA [NM_001039472]	1.5	0.0834156	-2.8	0.0004442	-3	0.0230956	-1.2	0.887833	-2.6	0.0429608	-2.6	0.00568747	1	0.999912	-2.6	0.00057496	-1.6	0.179493	-2.1	0.0648569	-2	0.906356	-1.7	0.585913	-2.3	0.409765	-1.5	0.754757	-1.2	0.785931	-2.3	0.220035	-1.3	0.126073
138	Klf5	mmu:12224	Mus musculus Kruppel-like factor 5 (Klf5), mRNA [NM_009769]	-1.9	0.32784	-1.7	0.645534	-1.3	0.846192	-2.1	0.843825	-1.1	0.977767	-1.5	0.791231	-1.1	0.9771	-1.6	0.510518	-1.1	0.798408	-1.6	0.322448	-1.3	0.909818	1.1	0.950257	-1.4	0.823384	-1.5	0.781495	1.7	0.479793	1.2	0.921995	1	0.973119
139	Lair1	mmu:52855	Mus musculus leukocyte-associated Ig-like receptor 1 (Lair1), transcript variant b, mRNA [NM_178611]	1.9	0.00021489	1.2	0.462815	-1.8	0.35406	1.1	0.923229	-1.1	0.906047	-2	0.44015	1	0.964824	-2.7	0.00044354	-1.8	0.0153861	-1.5	0.103222	-1.1	0.930659	-1.4	0.163576	-1.4	0.416826	-1.7	0.146237	1.2	0.414165	-1.2	0.708876	-1.1	0.722514
140	Lamc2	mmu:16782	Mus musculus laminin gamma2 chain mRNA, partial cds. [AF106279]	4.6	6.91e-06	2.1	0.0115683	-1	0.940517	2.9	0.0010074	2.6	0.0102837	-1.1	0.87009	1.6	0.00781951	2.5	0.0002655	2	0.0096823	2.2	0.0175205	1.4	0.906356	1.2	0.77322	1.9	0.377264	1.1	0.896541	-1.9	0.502267	1.4	0.516518	3.1	4.45e-05
141	Lcn2	mmu:16819	Mus musculus lipocalin 2 (Lcn2), mRNA [NM_008491]	1.5	0.565166	5.5	0.0021572	14.5	0.00029748	1.4	0.917618	5.4	0.00580772	8.6	0.00283042	1	0.911183	7.1	1.769e-05	-1	0.987035	3.8	0.0226358	1	0.952644	1.3	0.742032	1.1	0.782758	1.6	0.6105	-1.2	0.714165	-1.7	0.0840914	1.8	0.193202
142	Lgals9	mmu:16859	Mus musculus lectin, galactose binding, soluble 9 (Lgals9), transcript variant 1, mRNA [NM_010708]	-2.5	0.00366764	2.2	0.00364028	3.3	0.0217981	1.1	0.934966	1.6	0.317771	2.6	0.253705	-1	0.909018	1.6	0.00490342	2.1	0.0613111	1.1	0.698034	1	0.982133	3.1	0.102841	1.8	0.373902	2.9	0.00655304	-1.2	0.684075	1.8	0.0783402	-1.1	0.78508
143	Lhx2	mmu:16870	Mus musculus LIM homeobox protein 2 (Lhx2), transcript variant 1, mRNA [NM_010710]	1.4	0.21057	-1.2	0.314393	-1.8	0.388869	-1.2	0.868434	-1.1	0.883888	-2	0.318249	1.1	0.792201	-2.3	0.00075811	-1.6	0.0382113	-1.2	0.392247	-1.8	0.906356	-1.1	0.917278	-1.7	0.534246	-1.2	0.831759	1.6	0.145322	1	0.999874	-1.2	0.552107
144	Mad1l1	mmu:17120	Mus musculus MAD1 mitotic arrest deficient 1-like 1 (Mad1l1), mRNA [NM_010752]	1.3	0.37197	-1.3	0.390927	-2.4	0.0417156	1.1	0.917825	-1.4	0.752459	-2.5	0.0422238	1	0.998313	-1.8	0.0020694	-1.9	0.012012	-1.1	0.485883	-1.3	0.906356	-1.6	0.0893694	-1.7	0.445684	-2	0.119942	1.1	0.76994	-1.4	0.520833	-1.1	0.731245
145	Maf	mmu:17132	Mus musculus avian musculoaponeurotic fibrosarcoma (v-maf) AS42 oncogene homolog (Maf), mRNA [NM_001025577]	1.2	0.669144	-1.6	0.240197	-1.6	0.413992	-1	0.987519	-1.2	0.850764	-1.2	0.917442	-1.2	0.699525	-3.4	0.0002399	1.1	0.843704	-1.7	0.154403	-1.6	0.906356	-1.6	0.480848	-1.7	0.412675	-2.1	0.240207	-1.5	0.597644	-1.2	0.749728	-1.7	0.0454836
146	Mafb	mmu:16658	Mus musculus v-maf musculoaponeurotic fibrosarcoma oncogene family, protein B (avian) (Mafb), mRNA [NM_010658]	-1.1	0.795102	-4.1	2.139e-05	-4.7	1.753e-05	-2	0.22367	-3	0.010735	-2	0.105825	-1	0.989597	-5.4	3.33e-06	-1.3	0.713628	-5.2	0.0477115	1.2	0.906356	-1.7	0.0836809	1.1	0.884494	-1.6	0.1834	-1.9	0.221062	-2.3	0.0362824	-1.8	0.108667
147	Maff	mmu:17133	Mus musculus v-maf musculoaponeurotic fibrosarcoma oncogene family, protein F (avian) (Maff), mRNA [NM_010755]	18.4	3.63e-06	2.8	0.00780368	3.1	0.0545833	11.2	7.955e-05	2.7	0.0309063	1.6	0.631606	5.2	0.00060081	2	0.00173476	-1.2	0.818651	1.9	0.302897	1.8	0.906356	1.5	0.693463	1.9	0.497912	1.1	0.965307	1.4	0.372455	1.5	0.397165	9.4	7.379e-05
148	Map3k1	mmu:26401	Mus musculus mitogen-activated protein kinase kinase kinase 1 (Map3k1), mRNA [NM_011945]	1.2	0.218977	-1.3	0.0394264	-1.8	0.0326777	-1.4	0.224972	-1.3	0.848651	-2.1	0.501944	-1.2	0.625187	-2.8	0.00026873	-1.7	0.0319222	-1.5	0.0864082	-1.3	0.906356	-1.1	0.82208	-1.7	0.436171	-1.7	0.292818	1.4	0.45243	-1.3	0.373797	-1.3	0.382474
149	Map3k12	mmu:26404	Mus musculus mitogen-activated protein kinase kinase kinase 12 (Map3k12), transcript variant 2, mRNA [NM_009582]	1.5	0.105506	-1.5	0.373367	-1.1	0.911795	-1.1	0.91971	-1.1	0.91565	-1.3	0.808447	-1.1	0.917919	-1.8	0.00221686	-1.7	0.0701818	-1.6	0.068289	-1.2	0.906356	1.1	0.854396	-1.8	0.340534	-1.3	0.741982	1	0.919666	-1.1	0.876442	-1.4	0.031464
150	Marcksl1	mmu:17357	Mus musculus MARCKS-like 1 (Marcksl1), mRNA [NM_010807]	2.4	0.00078136	5.7	5.9e-07	4.4	0.0922662	4.4	2.461e-05	4.5	0.00120958	2.9	0.425538	1.7	0.00667835	7.1	5.7e-07	4.6	0.00447884	5	0.00309827	-1.1	0.948862	4.4	0.147315	1.4	0.481372	2.1	0.281793	1.4	0.379947	4.4	0.00496808	6.8	4.6e-07
151	Mbd1	mmu:17190	Mus musculus methyl-CpG binding domain protein 1 (Mbd1), mRNA [NM_013594]	3	5.86e-06	1.1	0.588233	-2.1	0.213588	1.1	0.917618	-1	0.993696	-1.7	0.0861089	1	0.997311	-1.6	0.0135086	-2.7	0.0511494	-1.4	0.308912	-1.4	0.906356	-1.1	0.773813	-1.8	0.377092	-1.6	0.517972	1.2	0.368919	-1.1	0.877363	1	0.810065
152	Mitd1	mmu:69028	Mus musculus MIT, microtubule interacting and transport, domain containing 1 (Mitd1), mRNA [NM_026913]	-1.3	0.292868	1.9	0.0206397	1.5	0.14119	-1.3	0.836234	1.8	0.0693922	1.7	0.111587	1	0.973301	1.8	0.00196012	1.8	0.0635306	-1.1	0.72422	-1.1	0.906356	2.6	0.0359398	-1.2	0.693644	2.4	0.0385861	1.9	0.117629	2.8	0.0495547	-1.2	0.400335
153	Mmp10	mmu:17384	Mus musculus matrix metallopeptidase 10 (Mmp10), mRNA [NM_019471]	1.8	0.00160973	1.8	0.0158717	1.2	0.654484	2	0.0135337	2	0.13965	1.1	0.875404	1.3	0.202879	2.2	0.00015025	1.4	0.42263	2	0.068289	1	0.968568	-1.1	0.76213	1.5	0.349858	-1	0.931472	-1.3	0.236297	-1.4	0.401357	2.1	0.00092349
154	Mpeg1	mmu:17476	Mus musculus macrophage expressed gene 1 (Mpeg1), mRNA [NM_010821]	-2	0.00023993	2.2	0.00023183	3.3	0.00036634	1.3	0.504182	1.6	0.562174	3.8	0.000628	-1	0.956042	3.2	0.00040639	1.7	0.160744	1.2	0.529932	1.1	0.95619	1.8	0.409197	1.6	0.564757	1.4	0.748363	-1.4	0.326377	1.5	0.449162	1.5	0.0111049
155	Msr1	mmu:20288	Mus musculus macrophage scavenger receptor 1 (Msr1), transcript variant 1, mRNA [NM_031195]	-1.5	0.309403	1.7	0.0418388	1.7	0.547609	1.2	0.917618	1.1	0.901291	1.9	0.556663	1.2	0.631275	2.4	0.00014742	1.5	0.634427	-1.1	0.939249	1.3	0.906356	-1.3	0.753977	1.8	0.603209	1.1	0.957612	-4.3	0.0430121	-1.7	0.0915107	1.2	0.301371
156	Mtfp1	mmu:67900	Mus musculus mitochondrial fission process 1 (Mtfp1), mRNA [NM_026443]	1.2	0.312249	-2.4	0.00011487	-2	0.0412908	-1.3	0.163806	-1.9	0.162564	-2.1	0.0671125	1.1	0.904202	-2	0.00073704	-1.7	0.018217	-1.2	0.268007	1	0.977591	-2	0.486109	-1.2	0.748573	-1.3	0.432281	1.2	0.61977	-2	0.166456	-1.2	0.268914
157	Mtmr14	mmu:97287	Mus musculus myotubularin related protein 14 (Mtmr14), mRNA [NM_026849]	1	0.988146	2.2	0.00260922	1.7	0.0278204	1.6	0.297283	2.3	0.0181593	1.2	0.617475	-1.1	0.725253	1.9	0.0007178	1.2	0.555606	2	0.0803457	-1.2	0.906356	1.6	0.190657	1.1	0.838752	1.5	0.0925003	1.2	0.588508	2.5	0.00682789	1.6	0.010806
158	Mtmr4	mmu:170749	Mus musculus myotubularin related protein 4 (Mtmr4), mRNA [NM_133215]	1.9	0.00038847	-1.5	0.00346442	-1.2	0.82071	-1.2	0.813175	-1.6	0.669164	1.2	0.847429	1	0.952707	-2	0.0003846	-1.3	0.300414	-1.5	0.103666	-1.3	0.906356	-1.6	0.0848036	-1.7	0.349858	-1.2	0.696554	-1.2	0.749836	-1.4	0.425144	-1.1	0.101052
159	Myc	mmu:17869	Mus musculus myelocytomatosis oncogene (Myc), transcript variant 1, mRNA [NM_010849]	3.7	2.368e-05	3.2	0.00015579	2.2	0.00443807	5.4	6.313e-05	3.4	0.00225933	1.7	0.0960863	1.8	0.00282547	5.7	6.96e-06	2	0.047752	3.7	0.0037871	1.5	0.906356	1.6	0.599937	2.1	0.394706	1.5	0.620625	-1.2	0.2922	1.5	0.24877	11.4	4e-08
160	Naa25	mmu:231713	Mus musculus N(alpha)-acetyltransferase 25, NatB auxiliary subunit (Naa25), mRNA [NM_172722]	-2.4	0.00013084	1.6	0.00449442	2.3	0.00843183	1.1	0.917618	1.2	0.870667	2.6	0.0259987	-1.1	0.842148	2.9	0.00033757	4	0.0037245	2.4	0.0996314	-1.2	0.906685	1.9	0.324651	1.2	0.69143	1.6	0.0379013	-1.5	0.192425	1.8	0.461934	1.2	0.34003
161	Nfe2l2	mmu:18024	nuclear factor, erythroid derived 2, like 2 [Source:MGI Symbol;Acc:MGI:108420] [ENSMUST00000152371]	1.7	0.0814697	1.9	0.129005	-1.9	0.09618	1.7	0.497381	1.6	0.463054	-3.2	0.0982384	1.9	0.00806712	1.3	0.0671528	1.7	0.0570095	1.7	0.0178986	1.2	0.935306	-2.1	0.425694	1.9	0.607627	-1.9	0.604955	-1.2	0.595433	-1.2	0.408103	1.8	0.00332358
162	Nfkb1	mmu:18033	Mouse transcription factor NF-kappa-B DNA binding subunit mRNA, complete cds. [M57999]	2.5	9.719e-05	3.8	1.1e-06	2.3	1.282e-05	1.5	0.060899	3.5	4.759e-05	2	0.024145	-1.1	0.589932	2.4	0.0001329	-1.2	0.485544	2.2	0.00904985	-1.1	0.906356	1.8	0.0917717	-1.5	0.340534	1.6	0.162082	1.4	0.0785486	2.2	0.00213158	1.6	0.0347327
163	Nfkb2	mmu:18034	Mus musculus nuclear factor of kappa light polypeptide gene enhancer in B cells 2, p49/p100 (Nfkb2), transcript variant 1, mRNA [NM_019408]	-1.6	0.154094	1.8	0.0216551	2.1	0.0514442	1.5	0.365161	1.6	0.409558	-1.1	0.957046	-1.1	0.825898	2.6	3.046e-05	1.2	0.560342	2	0.0129265	-1.4	0.906356	2	0.458501	1.1	0.758921	1.7	0.462971	1.3	0.52741	2	0.100356	2	0.00239257
164	Nfkbia	mmu:18035	Mus musculus nuclear factor of kappa light polypeptide gene enhancer in B cells inhibitor, alpha (Nfkbia), mRNA [NM_010907]	3	8.648e-05	2.9	0.00010095	2.8	0.00210831	3	0.0002994	2	0.0111695	1.4	0.74229	3	3.236e-05	2.3	6.485e-05	3.2	0.00307775	3.8	0.00178687	1.4	0.906356	2	0.543494	2.2	0.52952	1.8	0.697081	1.1	0.503003	1.8	0.00588795	5.1	4.61e-06
165	Nfkbie	mmu:18037	Mus musculus nuclear factor of kappa light polypeptide gene enhancer in B cells inhibitor, epsilon (Nfkbie), mRNA [NM_008690]	8.8	0.0002137	4.5	0.00083575	2.6	0.0691015	4.9	0.00132401	3.2	0.0127433	1.2	0.790527	2	0.0203978	2.5	0.00026982	-1.4	0.170106	2.3	0.00646264	-1.1	0.909818	5.2	0.00235286	-1.2	0.660519	2.2	0.270881	2.8	0.029308	5.6	0.0163909	7.9	4.87e-06
166	Nipsnap1	mmu:18082	Mus musculus 4-nitrophenylphosphatase domain and non-neuronal SNAP25-like protein homolog 1 (C. elegans) (Nipsnap1), mRNA [NM_008698]	2.5	0.00235531	-1.1	0.825625	-2.2	0.0734891	1.1	0.926098	1	0.985342	-2.1	0.245637	1	0.995173	-2.2	0.00971537	-1.8	0.0175657	-1.1	0.379045	-1.2	0.906356	-1.8	0.0334252	-1.4	0.428294	-1.6	0.127177	1.3	0.382624	-1.2	0.892592	-1.3	0.208123
167	Nod2	mmu:257632	Mus musculus nucleotide-binding oligomerization domain containing 2 (Nod2), mRNA [NM_145857]	5.4	1.28e-05	4.1	0.00012622	2.8	0.00323106	3.9	0.00161634	5.1	0.00013898	1.8	0.080498	1.2	0.201799	3.5	6.164e-05	-1.5	0.324935	2.7	0.0409648	1.1	0.942697	1.9	0.1217	-1.1	0.758921	1.5	0.250975	1.7	0.0185407	2.5	0.0140118	4.1	1.094e-05
168	Nt5c	mmu:50773	Mus musculus 5',3'-nucleotidase, cytosolic (Nt5c), mRNA [NM_015807]	1.2	0.379021	-1.8	0.166499	-1.4	0.303194	-1.2	0.870584	-1.2	0.856323	-1.4	0.256958	1.1	0.792201	-1.6	0.0011189	-1.2	0.599207	-2	0.0916911	-1.2	0.906356	-1.7	0.568536	-1.4	0.374856	-1.3	0.61228	1.3	0.542474	-1.2	0.548683	-1.3	0.606957
169	Nt5dc3	mmu:103466	Mus musculus 5'-nucleotidase domain containing 3 (Nt5dc3), mRNA [NM_175331]	1.5	0.107794	-1.4	0.309574	-2	0.185091	-1.1	0.917618	-1.4	0.748307	-2.8	0.236202	1	0.982223	-1.8	0.00975844	-1.9	0.0341014	-1.2	0.230589	1.2	0.906356	-1.5	0.438716	-1.2	0.751943	-1.7	0.245578	1.5	0.307896	1.2	0.809041	-1.3	0.106237
170	Nub1	mmu:53312	Mus musculus negative regulator of ubiquitin-like proteins 1 (Nub1), mRNA [NM_016736]	-1.7	9.039e-05	1.5	0.00474569	1.3	0.382942	1.2	0.386131	1.1	0.919183	1.3	0.5302	1.1	0.858466	1.7	0.0987232	1.7	0.0506187	1.8	0.114973	-1.5	0.906356	2	0.165674	-1.1	0.753862	1.3	0.194829	-1.4	0.207748	1.7	0.227536	1.1	0.689609
171	Oas1b	mmu:23961	Mus musculus 2'-5' oligoadenylate synthetase 1B (Oas1b), mRNA [NM_001083925]	-2.2	0.0273921	2.7	0.00375183	2.5	0.0401711	1.2	0.917618	2.1	0.123201	2.3	0.179558	1.1	0.925553	4.1	0.00101162	2.2	0.0182348	1.3	0.376459	-1.1	0.958225	10.2	0.00103118	1.3	0.558374	7.6	0.00085045	1.4	0.538274	3.5	0.127547	-1.1	0.85184
172	Oas3	mmu:246727	Mus musculus 2'-5' oligoadenylate synthetase 3 (Oas3), mRNA [NM_145226]	-2.2	0.00088132	1.4	0.128777	2.4	0.00296823	1.2	0.917618	1	0.991974	2.2	0.0554581	-1.1	0.832051	2.1	0.00229326	2.8	0.0358642	1.6	0.334149	1.3	0.906356	5.4	0.00208655	1.7	0.374029	3.2	0.00877715	-1.6	0.0510526	2.1	0.207155	-1.2	0.48962
173	Odc1	mmu:18263	Mus musculus ornithine decarboxylase, structural 1 (Odc1), mRNA [NM_013614]	-1.8	0.00991134	1.5	0.144088	1.4	0.352556	1.2	0.917618	1.2	0.87601	1.3	0.702326	-1	0.980109	2.7	0.00185898	2.5	0.0411993	3.3	0.103638	1.2	0.933293	-1.1	0.897445	1.5	0.572061	-1.1	0.88279	-1.6	0.0318582	-1.1	0.835771	1.3	0.217636
174	Odf2	mmu:18286	Mus musculus outer dense fiber of sperm tails 2 (Odf2), transcript variant 3, mRNA [NM_013615]	2.2	0.0919602	-1.1	0.915831	-1.3	0.772023	1.2	0.917825	1.1	0.933365	-1.6	0.625042	1.1	0.865093	-1.5	0.0250146	-2	0.00445192	1.1	0.338334	-1.4	0.906356	-1	0.939414	-1.8	0.396128	-1.3	0.744333	1.2	0.624226	-1.1	0.896774	1.1	0.728083
175	P2rx4	mmu:18438	Mus musculus purinergic receptor P2X, ligand-gated ion channel 4 (P2rx4), mRNA [NM_011026]	-2.6	7.735e-05	1.3	0.0712587	1.5	0.512209	1.1	0.917618	-1	0.984754	1.6	0.584877	1	0.987023	2.4	0.00362796	3.8	0.0108732	1.6	0.291942	-1	0.996641	1.3	0.649584	1.3	0.439359	1.6	0.145381	-1.2	0.325371	1.3	0.813751	-1	0.901005
176	P4ha1	mmu:18451	Mus musculus procollagen-proline, 2-oxoglutarate 4-dioxygenase (proline 4-hydroxylase), alpha 1 polypeptide (P4ha1), mRNA [NM_011030]	-2.8	0.0185757	1.6	0.0323282	1.1	0.96402	1	0.987928	-1	0.974585	1.1	0.964252	1.1	0.857124	2.9	0.00255202	1.7	0.113619	1.4	0.297787	-1.3	0.906356	2	0.231386	-1.1	0.948299	1.5	0.586952	-1.4	0.305585	1	0.982129	1	0.904961
177	Pde4b	mmu:18578	Mus musculus phosphodiesterase 4B, cAMP specific (Pde4b), transcript variant 1, mRNA [NM_019840]	8.8	3.37e-06	5.8	3.13e-06	4.3	3.929e-05	7.9	7.452e-05	4.4	0.00082148	2.3	0.00417747	2.6	4.064e-05	5.9	1.42e-06	1.7	0.0736957	5.4	0.00250545	1.4	0.906356	1.9	0.192193	1.7	0.373529	1.8	0.346066	-1.3	0.136898	2.3	0.00264496	9.2	8.5e-07
178	Pdgfa	mmu:18590	Mus musculus platelet derived growth factor, alpha (Pdgfa), mRNA [NM_008808]	1.1	0.603325	1.6	0.00174932	1.2	0.481437	1.3	0.517516	1.8	0.0352679	1	0.974786	1.5	0.871586	2	0.381145	1	0.976081	2.1	0.133106	1.8	0.906356	-1.4	0.780088	2.2	0.38009	-1.1	0.907464	-1	0.971884	1.1	0.655512	1.4	0.016815
179	Pdgfb	mmu:18591	Mus musculus platelet derived growth factor, B polypeptide (Pdgfb), mRNA [NM_011057]	-1.5	0.503088	1.7	0.509309	-1.1	0.970432	2.6	0.352946	1.6	0.86542	-1.1	0.980583	1.2	0.789241	5.2	0.00014525	2.4	0.054614	3.1	0.0507303	-1	0.996792	-1.1	0.918846	1.8	0.525575	-1.3	0.842267	1	0.998385	1.3	0.714718	3.5	2.91e-06
180	Pet100	mmu:100503890	Mus musculus adult male aorta and vein cDNA, RIKEN full-length enriched library, clone:A530030G13 product:unclassifiable, full insert sequence. [AK079971]	1.3	0.433504	-1.2	0.627215	-1.1	0.865698	-1	0.961754	-1.1	0.94823	-1.9	0.136597	-1.2	0.835408	-1.9	0.00476114	-1.5	0.212434	1.7	0.106316	-1.1	0.906356	-1.5	0.603497	-1.3	0.638629	-1.6	0.198587	1.6	0.130762	-1.2	0.706399	-1.1	0.846061
181	Pfkfb4	mmu:270198	Mus musculus 6-phosphofructo-2-kinase/fructose-2,6-biphosphatase 4 (Pfkfb4), mRNA [NM_173019]	-1.1	0.763153	-1.6	0.0067899	-1.5	0.197487	-1.3	0.497679	-1.3	0.261633	-1.5	0.150873	-1.1	0.736515	-1.5	0.00716466	-1.3	0.349611	-1.6	0.0424485	-1.5	0.906356	-1.1	0.774098	-1.5	0.482429	1.2	0.775256	1.1	0.919752	-1.2	0.894913	-1.4	0.0434912
182	Phf14	mmu:75725	Mus musculus PHD finger protein 14 (Phf14), transcript variant 1, mRNA [NM_001168382]	1.9	0.00576234	-1.3	0.15207	-1.7	0.116827	1	0.982914	-1.4	0.824946	-1.2	0.647917	1.1	0.825011	-2	0.00338732	-1.8	0.0745665	-1.6	0.110873	-1.2	0.906356	1.2	0.800826	-1.9	0.374029	-1.5	0.574765	1.4	0.0826117	-1.1	0.92507	-1.3	0.151552
183	Phlda1	mmu:21664	Mus musculus pleckstrin homology-like domain, family A, member 1 (Phlda1), mRNA [NM_009344]	7.3	2.61e-06	2.2	0.00153331	1.1	0.423075	4.3	1.46e-05	2.4	0.00884866	-1.6	0.109107	3.1	0.00035531	1.2	0.0502915	1.2	0.734163	2.9	0.0259794	1.5	0.906356	-1	0.959619	1.3	0.611427	-1.2	0.817264	1.4	0.0883512	1.2	0.706399	3.4	0.00035921
184	Pim1	mmu:18712	Mus musculus proviral integration site 1 (Pim1), mRNA [NM_008842]	2.1	0.0120926	4.2	0.00113434	2.8	0.15766	5	0.00159039	2.9	0.230508	1.9	0.587463	1.7	0.0259497	2.5	0.0005103	3.4	0.00075976	3.3	0.0115757	1.1	0.941353	-1.1	0.843812	1.7	0.349858	1.1	0.811538	1.2	0.608279	1.2	0.474563	7	1.77e-06
185	Plau	mmu:18792	Mus musculus plasminogen activator, urokinase (Plau), mRNA [NM_008873]	-1.9	0.0278491	-1.1	0.872443	-1.4	0.671834	1.7	0.427584	-1.4	0.850764	-1.2	0.908777	1	0.976113	1.5	0.0481818	2.3	0.0158964	1.9	0.0677633	1.2	0.919579	-1.5	0.590156	1.7	0.512941	-1.3	0.785954	-1.2	0.353432	-1	0.966761	1.5	0.0208146
186	Plekhm3	mmu:241075	Mus musculus pleckstrin homology domain containing, family M, member 3 (Plekhm3), mRNA [NM_001039493]	2.3	0.00033802	1.2	0.360232	1.7	0.0159745	1.8	0.306039	1.5	0.131304	1.3	0.427729	1	0.943551	1.8	0.00014066	-1.1	0.778212	1.6	0.108188	1.5	0.906356	-1.1	0.865911	1.5	0.394706	-1	0.95111	-1.2	0.601325	1.2	0.311731	1.5	0.503278
187	Pml	mmu:18854	Mus musculus promyelocytic leukemia (Pml), transcript variant 1, mRNA [NM_008884]	-1.6	0.10469	2.3	0.008714	2.7	0.00467439	1.1	0.938982	2.1	0.299941	1.8	0.462266	-1	0.942025	2.3	0.00019464	1.9	0.0447719	1.1	0.736424	-1.4	0.906356	1.9	0.196973	-1.3	0.54071	1.8	0.0893859	-1.1	0.9522	2.4	0.375048	-1.1	0.12947
188	Pnp	mmu:18950	Mus musculus purine-nucleoside phosphorylase (Pnp), mRNA [NM_013632]	-2.3	0.00080321	2.1	0.00102728	2.8	0.00550593	-1	0.968833	1.9	0.172753	2.8	0.0126117	1.1	0.765416	2.6	4.352e-05	3	0.00865149	1.5	0.356941	-1.2	0.910929	2.3	0.0013753	1.1	0.827797	1.6	0.0302236	1	0.910057	2.4	0.00541993	1.1	0.835696
189	Ppargc1a	mmu:19017	Mus musculus peroxisome proliferative activated receptor, gamma, coactivator 1 alpha (Ppargc1a), transcript variant 1, mRNA [NM_008904]	2.3	0.0260716	-1.8	0.143831	-3.4	0.085183	1.6	0.787701	-2	0.475569	-3.3	0.261913	-1.1	0.847078	-9.9	2e-07	-1.4	0.383509	-1.8	0.148045	1.9	0.906356	1.3	0.874731	2	0.645672	-1.7	0.791285	-1.1	0.881339	-2.4	0.0597221	-1.1	0.840065
190	Ppp1r15a	mmu:17872	Mus musculus protein phosphatase 1, regulatory (inhibitor) subunit 15A (Ppp1r15a), mRNA [NM_008654]	-1.7	0.0295089	1.4	0.260106	1.2	0.892516	2.1	0.142322	-1.1	0.937721	1.1	0.920416	1.7	0.0258938	2.7	9.025e-05	2.2	0.138889	-1.3	0.580213	-1.2	0.947216	2.5	0.281111	1.5	0.561594	3	0.0626048	-2.8	0.0422232	1.1	0.945219	3.4	0.00013615
191	Ppp4r2	mmu:232314	Mus musculus protein phosphatase 4, regulatory subunit 2 (Ppp4r2), mRNA [NM_182939]	2	0.00318332	2.3	0.00039844	2.2	0.0154361	1.4	0.521261	2.2	0.00548486	1.8	0.206263	1.1	0.817377	2.4	0.0002311	-1.3	0.303853	1.9	0.0799665	1.2	0.906356	2.2	0.158657	1.1	0.734261	1.2	0.791346	1	0.990187	1.6	0.0799019	3.3	0.226382
192	Prkcz	mmu:18762	Mus musculus protein kinase C, zeta (Prkcz), transcript variant 1, mRNA [NM_008860]	1.4	0.120979	-1.8	0.00039844	-1.5	0.434183	-1.1	0.867892	-1.6	0.529538	-1.2	0.80602	1.1	0.757607	-2	0.00920681	-1.9	0.0258462	-1.5	0.0578229	-1.2	0.906356	-1	0.956032	-1.5	0.428193	-1.1	0.874138	1	0.910644	-1.2	0.74004	-1.4	0.541372
193	Psapl1	mmu:76943	Mus musculus prosaposin-like 1 (Psapl1), mRNA [NM_175249]	-1.8	0.159817	-1.2	0.431786	-1.3	0.217268	1.1	0.917618	-1.2	0.787163	1.1	0.776737	-2.3	0.437815	-1.4	0.345184	1.3	0.750711	-2.3	0.142844	-1.5	0.906356	-1.4	0.5555	-1.1	0.784715	-1.2	0.738048	-1.6	0.552814	-1.5	0.685256	1	0.987217
194	Ptgs1	mmu:19224	Mus musculus prostaglandin-endoperoxide synthase 1 (Ptgs1), mRNA [NM_008969]	1.9	0.00502501	-2	0.00172559	-2.9	0.00898301	-1.1	0.927391	-1.5	0.440594	-1.8	0.225327	-1	0.9647	-4.5	0.00015829	-2.3	0.0598192	-1.8	0.201582	1.4	0.906356	-1.6	0.251745	1	0.94804	-1.7	0.0702699	-1.1	0.735259	-2.5	0.032958	-1.1	0.631595
195	Ptgs2	mmu:19225	Mus musculus prostaglandin-endoperoxide synthase 2 (Ptgs2), mRNA [NM_011198]	7.3	0.0003276	7.1	0.00045266	8.8	0.00055571	6.8	0.00160225	5.4	0.00884866	2.6	0.101486	2.7	0.00423787	12	8.1e-07	-1	0.944179	10.3	0.00348411	1.4	0.906356	1.2	0.587969	1.5	0.373529	1.1	0.843517	1.1	0.883856	1.5	0.179196	8.2	8.33e-06
196	Ptplad2	mmu:66775	Mus musculus protein tyrosine phosphatase-like A domain containing 2 (Ptplad2), mRNA [NM_025760]	2	0.053069	1.2	0.83103	-1.6	0.62828	1.2	0.917618	1.1	0.951509	-1.7	0.744403	-1.1	0.870177	-4.3	6.498e-05	-1.7	0.126025	-2.2	0.0364488	-1.4	0.906356	-1.8	0.371581	-1.6	0.404366	-1.7	0.266234	1.1	0.695054	-1.5	0.187682	-1.5	0.0791485
197	Rab20	mmu:19332	Mus musculus RAB20, member RAS oncogene family (Rab20), mRNA [NM_011227]	1.1	0.462248	1.6	0.00612245	2.3	0.00513583	3.1	5.552e-05	1.2	0.797756	1.2	0.67528	1.8	0.0104131	3.5	1.241e-05	2.2	0.00738459	1.4	0.364447	1.3	0.906356	-1	0.983425	2.2	0.373797	1.3	0.796091	-1.6	0.185049	1.2	0.894913	3.8	0.00013932
198	Rapgef5	mmu:217944	Mus musculus Rap guanine nucleotide exchange factor (GEF) 5 (Rapgef5), mRNA [NM_175930]	-1.1	0.873002	2	0.0104608	1.1	0.845333	1.2	0.917618	1.4	0.449941	-1.3	0.865638	1	0.938821	1.8	0.00198853	1.2	0.506282	1.6	0.0342885	-1.1	0.92731	1.5	0.225912	-1.1	0.824023	1.2	0.839637	-1.1	0.427414	-1.1	0.750686	1.1	0.761983
199	Rassf4	mmu:213391	Mus musculus Ras association (RalGDS/AF-6) domain family member 4 (Rassf4), mRNA [NM_178045]	1.4	0.141371	4.4	8.08e-06	5.4	1.194e-05	1.5	0.627486	4.5	0.00069514	4.4	5.516e-05	-1.2	0.556858	5.7	3.7e-07	-1.1	0.686972	2.9	0.00401647	-1.5	0.906356	1.7	0.334362	-1.1	0.639	1.4	0.0948444	-1.4	0.0890923	1.4	0.17736	2.1	0.00020539
200	Rcan1	mmu:54720	Mus musculus regulator of calcineurin 1 (Rcan1), transcript variant 2, mRNA [NM_019466]	1.2	0.550761	1.4	0.187148	-1.3	0.577187	2.2	0.0192657	1.2	0.896493	-1.5	0.487274	1.1	0.642811	1.9	0.00124182	1.6	0.201229	1.2	0.593736	1.2	0.9066	1.2	0.802037	1.6	0.449411	1.1	0.955085	-1.2	0.372455	1.2	0.381547	2.1	0.00106653
201	Relb	mmu:19698	Mus musculus avian reticuloendotheliosis viral (v-rel) oncogene related B (Relb), transcript variant 1, mRNA [NM_009046]	2.3	0.00055759	2.1	0.00428223	2.1	0.00450783	1.6	0.321594	2.4	0.0158865	-1.5	0.66127	1.2	0.356699	2.2	0.0001291	-1.2	0.58858	1.7	0.0550426	1.1	0.941995	4.5	0.0248643	1.2	0.726416	2.2	0.10881	1.9	0.0137751	2.4	0.162375	3.2	5.188e-05
202	Rgs2	mmu:19735	Mus musculus regulator of G-protein signaling 2 (Rgs2), mRNA [NM_009061]	-1.6	0.148654	-3.3	0.00113434	-4.7	0.00298513	-2.5	0.034088	-2.5	0.0603115	-1.9	0.184059	-1.5	0.00302024	-6.3	4.336e-05	-1.2	0.538244	-3.3	0.0170647	2.1	0.906356	-2	0.588686	1.7	0.645615	-2.4	0.40056	-1.6	0.252697	-1.5	0.402222	-1.6	0.00268882
203	Rilpl2	mmu:80291	Mus musculus Rab interacting lysosomal protein-like 2 (Rilpl2), mRNA [NM_030259]	-1.2	0.672969	2	0.0129344	1.6	0.116086	1.2	0.917618	1.8	0.356904	2	0.0277308	1.1	0.440465	2.7	0.00034187	1.4	0.587507	1.8	0.215414	1.3	0.906356	-2.1	0.430452	1.6	0.605659	-1.4	0.735445	-1	0.984686	-1	0.986591	1	0.945194
204	Ripk2	mmu:192656	Mus musculus receptor (TNFRSF)-interacting serine-threonine kinase 2 (Ripk2), mRNA [NM_138952]	1.5	0.00231374	3.1	5.17e-06	2.1	0.00134365	1.8	0.00038432	2.6	0.00085883	1.8	0.0235548	1.1	0.769833	2.9	0.00011982	1.2	0.522659	1.6	0.0537334	-1	0.987	1.6	0.48111	1	0.801694	1.5	0.136206	1.3	0.319119	2.3	0.00469513	2.1	0.00026209
205	Rn28s1	mmu:236598	Mus musculus 28S ribosomal RNA (Rn28s1), ribosomal RNA [NR_003279]	-2.1	0.0405599	1.5	0.413755	-1.4	0.803035	1.4	0.917618	-1.4	0.850764	-1.1	0.968597	-1.1	0.945191	1.5	0.107172	2	0.59993	1.9	0.544928	-1	0.972594	1.6	0.285508	-1.1	0.827408	1.4	0.408404	1.5	0.182329	3.1	0.0505454	-1	0.976596
206	Rnf114	mmu:81018	Mus musculus ring finger protein 114 (Rnf114), mRNA [NM_030743]	-3.2	0.00011891	2	0.00761892	2.5	0.0611921	-1	0.957832	1.4	0.758607	2.2	0.490592	-1.2	0.804232	3.2	0.00107556	4.1	0.0018743	1.9	0.057867	-2	0.906356	3.2	0.0606385	-1.2	0.565937	2.4	0.144421	-1.1	0.894525	1.7	0.727396	1.1	0.809304
207	Rnf19b	mmu:75234	Mus musculus ring finger protein 19B (Rnf19b), mRNA [NM_029219]	-1.3	0.135377	3.2	9.97e-06	2.1	0.267835	2.4	0.00084652	2.8	0.133999	1.6	0.587632	1.4	0.555552	7.4	1.818e-05	2.8	0.0261045	3.3	0.0364054	1.2	0.909818	2.3	0.220369	1.9	0.403516	1.9	0.440335	1.1	0.84045	2.9	0.0538615	2.9	5.96e-05
208	Rnpepl1	mmu:108657	Mus musculus arginyl aminopeptidase (aminopeptidase B)-like 1 (Rnpepl1), mRNA [NM_181405]	1.4	0.117638	-1.7	0.00508699	-2.1	0.083182	-1.2	0.732133	-1.3	0.658581	-2.3	0.109059	-1.1	0.910206	-1.9	0.00110194	-2.5	0.00579556	-1.7	0.0527735	-1.3	0.906356	-1	0.971719	-1.5	0.388463	-1.4	0.177395	1.3	0.566327	1	0.993944	-1.4	0.0653091
209	Rsad2	mmu:58185	Mus musculus radical S-adenosyl methionine domain containing 2 (Rsad2), mRNA [NM_021384]	1.2	0.676787	20.3	8.1e-07	7.5	0.0119686	2.9	0.0673895	12.1	0.00015653	6.9	0.0716793	-1	0.973235	6.8	0.00016462	2.6	0.0358759	1.9	0.0619476	-1.3	0.906356	18.4	0.00223922	1.1	0.772577	7.4	0.00313903	3.8	0.00244217	15.5	0.00034378	1.9	0.00470097
210	Rsbn1	mmu:229675	Mus musculus rosbin, round spermatid basic protein 1 (Rsbn1), mRNA [NM_172684]	2.7	0.00128806	1.9	0.0100892	2.2	0.0057202	1.9	0.0408641	2	0.0375821	2	0.023856	-1.1	0.909844	2.1	0.0004155	-1.4	0.455176	2	0.121813	1.7	0.906356	1.3	0.736489	1.5	0.462028	1.2	0.807811	1	0.979457	1.7	0.0474731	2.1	0.0317727
211	Saa1	mmu:20208	Mus musculus serum amyloid A 1 (Saa1), mRNA [NM_009117]	3.8	0.0614488	10.5	0.00417193	14.6	0.00377409	3.7	0.535361	10.7	0.0114719	11.6	0.0113004	1.2	0.726611	8.9	5.7e-07	-1.8	0.119263	1.8	0.160337	1.3	0.906356	2.7	0.0402793	1.6	0.513232	1.7	0.235673	1	0.996209	1.7	0.334956	2	0.00043692
212	Saa3	mmu:20210	Mus musculus serum amyloid A 3 (Saa3), mRNA [NM_011315]	2.2	0.125617	2.7	0.0401094	2.9	0.0612286	2.1	0.517323	2.6	0.148847	2.6	0.111845	1.2	0.420056	2.4	5.818e-05	-1.4	0.581711	3.3	0.0580809	1.6	0.906356	3.8	0.100958	1.8	0.599382	2.5	0.155334	1	0.91095	1.3	0.492722	8	7e-07
213	Samd9l	mmu:209086	Mus musculus sterile alpha motif domain containing 9-like (Samd9l), mRNA [NM_010156]	1	0.905994	5.5	8.89e-06	4.2	0.00072384	1.4	0.521261	4.7	0.00184437	5	0.00028359	-1.1	0.879201	2.6	0.00027689	1.9	0.0269643	-1	0.97406	1.4	0.906356	6.2	0.00081509	1.3	0.470168	3.7	0.00834727	1.3	0.10633	4.9	0.00288917	1.1	0.737381
214	Sap30	mmu:60406	Mus musculus sin3 associated polypeptide (Sap30), mRNA [NM_021788]	-1.4	0.0154414	1.9	0.00073695	1.4	0.0595321	1.3	0.760643	1.5	0.542203	1.6	0.0597323	-1.2	0.520883	1.6	0.00857441	1.8	0.1197	1.6	0.153449	1	0.989966	1.1	0.956356	1.5	0.527732	1.5	0.37788	1.4	0.07176	2.1	0.0109715	-1.1	0.770043
215	Sc5d	mmu:235293	Mus musculus sterol-C5-desaturase (fungal ERG3, delta-5-desaturase) homolog (S. cerevisae) (Sc5d), mRNA [NM_172769]	1.9	5.519e-05	-1.2	0.0736483	-1.7	0.0513729	-1.1	0.917618	-1.3	0.762491	-1.8	0.00508869	1	0.906166	-1.6	0.00551532	-1.8	0.0077004	1.1	0.377936	-1.6	0.906356	-1.4	0.625406	-1.9	0.377092	-1.5	0.405171	1.4	0.0774211	-1.1	0.716691	1.1	0.717103
216	Serpine1	mmu:18787	Mus musculus serine (or cysteine) peptidase inhibitor, clade E, member 1 (Serpine1), mRNA [NM_008871]	3.5	0.00110955	5	0.00031763	3.1	0.0191571	6.2	0.00024624	4.5	0.00308009	-1.1	0.962349	1.6	0.29211	18.5	8.13e-06	-1	0.861802	3	0.0120444	1.2	0.906356	1.1	0.774038	1.6	0.401973	-1	0.994216	1.1	0.819965	2.4	0.178879	10.1	5.52e-06
217	Sertad4	mmu:214791	Mus musculus SERTA domain containing 4 (Sertad4), transcript variant 1, mRNA [NM_198247]	1.9	0.00110793	2.1	0.00077959	1.6	0.0119874	2.3	0.00743443	2.3	0.0052031	1	0.960212	1.3	0.15717	3.3	8.583e-05	1.3	0.356883	2	0.0279747	-1	0.967735	1.7	0.347572	1.3	0.590785	1.9	0.0989945	1.2	0.525135	2.3	0.0040405	2.1	1.792e-05
218	Sesn1	mmu:140742	Mus musculus sestrin 1 (Sesn1), transcript variant 2, mRNA [NM_001013370]	-1	0.859844	-3.1	6.33e-06	-2.5	0.0174854	-1.8	0.0199834	-2.4	0.0144461	-1.6	0.449387	-1	0.903428	-3.2	0.00013955	-1.1	0.78009	-1.7	0.0320716	1.1	0.915389	-2	0.141956	-1.2	0.606629	-2	0.0113	-1.4	0.0468319	-2.9	0.00134181	-1.3	0.0175474
219	Sfxn1	mmu:14057	Mus musculus sideroflexin 1 (Sfxn1), mRNA [NM_027324]	1.6	0.123717	-1.2	0.778202	-1.5	0.402289	-1	0.969855	-1.4	0.813938	-1.2	0.838988	1	0.960266	-2.3	0.00024109	-2	0.00555327	-1.4	0.201377	-1.2	0.906356	-1.7	0.124696	-1.5	0.340534	-1.7	0.00621477	1	0.897305	-1.1	0.638061	-1.2	0.233602
220	Siae	mmu:22619	Mus musculus sialic acid acetylesterase (Siae), mRNA [NM_011734]	2.9	0.00288545	-1.2	0.799914	-1.8	0.40969	-1.1	0.939793	-1.2	0.898029	-1.6	0.315361	1	0.9771	-2.5	0.00119592	-2.1	0.0303792	-1.4	0.22703	-1.3	0.906356	-1.3	0.658554	-1.6	0.340534	-1.9	0.132382	1.2	0.477431	-1.5	0.360481	1	0.993788
221	Ski	mmu:20481	Mus musculus ski sarcoma viral oncogene homolog (avian) (Ski), mRNA [NM_011385]	-1.1	0.695272	-1.7	0.0212431	-3.1	0.0004203	-1.2	0.871062	-1.8	0.0536536	-4.2	0.018209	-1.1	0.85051	-4.6	2.915e-05	-2.7	0.0385447	-3.4	0.0326775	1.3	0.906356	-1.3	0.780088	1.1	0.779374	-2	0.234814	1.1	0.707255	-1.3	0.565571	-1.3	0.0781775
222	Slc22a22	mmu:210463	Mus musculus solute carrier family 22 (organic cation transporter), member 22 (Slc22a22), mRNA [NM_172378]	1.4	0.495863	-1.7	0.618584	-1.3	0.822641	-1.6	0.917618	-2.5	0.435192	-2.4	0.40625	-1.4	0.898496	-1.9	0.439933	-1.6	0.368526	-1.6	0.37659	1.4	0.906356	1.2	0.80271	-1.5	0.706798	-1	0.982753	1.1	0.958223	1	0.994145	1.4	0.63116
223	Slc25a22	mmu:68267	Mus musculus solute carrier family 25 (mitochondrial carrier, glutamate), member 22 (Slc25a22), transcript variant 1, mRNA [NM_026646]	-1.6	0.0481299	2	0.00605002	3	0.00836187	1	0.950362	2.5	0.133249	2.5	0.153429	-1.2	0.262387	1.9	0.0467112	3.5	0.00927754	2	0.060333	-1.4	0.906356	2	0.617657	-1	0.977419	1.4	0.284566	1.5	0.0813831	3	0.278508	-1.4	0.427143
224	Slc25a33	mmu:70556	Mus musculus solute carrier family 25, member 33 (Slc25a33), mRNA [NM_027460]	-1.6	0.173124	1.2	0.294695	2.3	0.00682875	1.2	0.907666	-1.1	0.893627	1.7	0.124424	1.1	0.892073	1.7	0.00395027	1.8	0.275986	1.8	0.203605	1	0.993459	1.4	0.191657	1.3	0.432337	1.6	0.32114	1	0.997762	1.1	0.881497	-1	0.962598
225	Slc2a6	mmu:227659	Mus musculus solute carrier family 2 (facilitated glucose transporter), member 6 (Slc2a6), transcript variant 1, mRNA [NM_172659]	1.3	0.104566	2.2	0.00017343	3.3	1.926e-05	2	0.0303584	2.4	0.0037489	1.9	0.141942	1.1	0.612106	4.4	7.9e-07	1.9	0.0321794	3.6	0.0145823	-1	0.989966	2.1	0.225486	1	0.877416	2.2	0.0165344	1.4	0.446729	3.4	0.0532387	2.8	6.47e-05
226	Slc31a2	mmu:20530	Mus musculus solute carrier family 31, member 2 (Slc31a2), transcript variant 1, mRNA [NM_025286]	2.5	0.00077394	3.7	4.14e-06	5.7	2.36e-06	2.1	0.0381779	3.6	0.0001407	3.7	8.376e-05	-1.1	0.688867	3.4	4.492e-05	-1.3	0.506657	2.2	0.0289967	-1.1	0.937675	1.7	0.0798672	1.2	0.739149	1.6	0.0983993	1.1	0.95158	2.5	0.00235285	2.5	1.657e-05
227	Slc37a2	mmu:56857	Mus musculus solute carrier family 37 (glycerol-3-phosphate transporter), member 2 (Slc37a2), transcript variant 2, mRNA [NM_020258]	1.3	0.129264	-1.8	0.00035426	-2.5	0.00707686	-1.3	0.393527	-1.8	0.0863276	-1.7	0.141134	-1	0.905982	-2.1	8.184e-05	-1.5	0.0532174	-1.5	0.0284325	1.3	0.906356	-1.5	0.405386	-1.1	0.946552	-1.8	0.366113	-1.4	0.0412232	-2.1	0.00408829	-1.1	0.555619
228	Slc39a10	mmu:227059	Mus musculus solute carrier family 39 (zinc transporter), member 10 (Slc39a10), mRNA [NM_172653]	-1.5	0.24074	1	0.996365	1.6	0.137374	1	0.978942	-1.2	0.856323	-1	0.984449	-1.1	0.87349	1.8	0.00050128	2.1	0.0115508	1.3	0.264426	-1.5	0.906356	-1.8	0.0731698	1.2	0.69143	1.6	0.196378	-1.5	0.307567	-1.7	0.127575	1.1	0.718473
229	Slc46a3	mmu:71706	Mus musculus solute carrier family 46, member 3 (Slc46a3), mRNA [NM_027872]	1.3	0.343056	-1.9	0.00111717	-1.8	0.113817	-1	0.97508	-1.4	0.262482	-1.2	0.830149	-1	0.995321	-3	5.775e-05	-1.5	0.0261778	-1.7	0.0175205	-1.7	0.906356	-1	0.963525	-1.8	0.373797	1.1	0.881129	1.1	0.785193	-1.4	0.626214	-1.3	0.228081
230	Slc7a11	mmu:26570	Mus musculus solute carrier family 7 (cationic amino acid transporter, y+ system), member 11 (Slc7a11), mRNA [NM_011990]	3.5	0.0022825	6.4	0.00038283	3.8	0.00249715	3.2	0.0520597	6.4	0.0052031	2.1	0.141417	1.1	0.915732	4.9	0.00084213	1	0.972951	5.1	0.0351294	1.5	0.906356	1.5	0.555788	1.7	0.340534	1.5	0.232921	-1.1	0.87591	1.5	0.430546	2.4	0.00149072
231	Slfn2	mmu:20556	Mus musculus schlafen 2 (Slfn2), mRNA [NM_011408]	2.4	0.00267714	5.6	1.306e-05	3.2	0.0283783	4	0.00036977	3.9	0.022008	2.7	0.207885	1.8	0.0470416	4.1	0.00027176	1.8	0.027862	2.6	0.0222502	-1.1	0.917605	5.8	0.00092402	1.1	0.74537	3.6	0.00212645	1	0.948147	2.8	0.0291281	2.8	0.00512691
232	Smarca4	mmu:20586	Mus musculus SWI/SNF related, matrix associated, actin dependent regulator of chromatin, subfamily a, member 4 (Smarca4), transcript variant 2, mRNA [NM_011417]	2.2	0.0565612	1.7	0.256686	-1.9	0.495887	1.5	0.917618	1.1	0.948411	-3	0.526671	-1.1	0.843999	-6.9	1.374e-05	-2.5	0.175526	-1.9	0.24528	-1.7	0.906356	-1.4	0.844897	-1.7	0.64693	-1.9	0.489448	1.5	0.469418	-1.2	0.778281	-1.1	0.812237
233	Snx11	mmu:74479	Mus musculus sorting nexin 11 (Snx11), mRNA [NM_028965]	-4.5	4.6e-06	1.1	0.566032	2.3	0.0117828	-1.1	0.889729	-1.2	0.890269	-1.2	0.945727	-1.3	0.722983	3.1	0.0011574	2.8	0.0133862	1.9	0.0742742	-1.2	0.937739	1.1	0.882055	1.3	0.340534	1.6	0.0205776	-1.4	0.416969	1.1	0.935549	-1	0.899316
234	Son	mmu:20658	Mus musculus Son DNA binding protein (Son), transcript variant 2, mRNA [NM_019973]	1.1	0.298652	-1.2	0.405242	-1.7	0.0112165	1	0.976022	-1	0.951522	-1.4	0.0558381	-1.2	0.630767	-2.1	0.00073763	-1.3	0.251761	-1.7	0.102267	1	0.978213	-1.5	0.334362	-1.2	0.480292	-1.6	0.144619	1.2	0.62929	1	0.997112	1.1	0.793458
235	Spi1	mmu:20375	Mus musculus spleen focus forming virus (SFFV) proviral integration oncogene (Spi1), mRNA [NM_011355]	-5	2.57e-06	1.6	0.00644859	1.4	0.683568	1.3	0.890276	-1.2	0.917551	1.1	0.970496	-1.3	0.872224	2.9	0.0298855	12.5	0.00062428	3.2	0.099965	-1.5	0.906854	-1.6	0.773114	1.5	0.654351	1.4	0.810249	-1.4	0.615749	-1	0.990582	1.3	0.413003
236	Sptlc2	mmu:20773	Mus musculus serine palmitoyltransferase, long chain base subunit 2 (Sptlc2), mRNA [NM_011479]	-1.6	0.0304571	1.4	0.148886	2.1	0.0363294	1.1	0.933868	1.1	0.887483	1.6	0.215351	1	0.982563	1.6	0.00559239	1.8	0.215266	1.6	0.265317	-1	0.960607	1.5	0.254355	1.1	0.688683	1.3	0.646793	-1.6	0.185624	1.1	0.821316	1.1	0.458723
237	Src	mmu:20779	Mus musculus Rous sarcoma oncogene (Src), transcript variant 1, mRNA [NM_009271]	1.5	0.252305	2.1	0.0398188	1.8	0.102572	2.5	0.209808	3	0.143067	-1.4	0.789745	-1.2	0.526846	4.1	5.68e-06	1.8	0.169672	2.4	0.0679892	1.5	0.906356	1.2	0.80271	1.8	0.340534	1.2	0.696949	-1.2	0.552954	1.7	0.0705627	2.2	1.144e-05
238	St6gal1	mmu:20440	Mus musculus beta galactoside alpha 2,6 sialyltransferase 1 (St6gal1), transcript variant 1, mRNA [NM_145933]	1.4	0.237818	-2.2	0.0402228	-2.4	0.0300411	-1.1	0.954958	-1.8	0.306531	-2	0.152768	-1	0.90688	-2.8	1.845e-05	-1.1	0.913979	-1.7	0.110709	-1.2	0.906356	-1.4	0.487344	-1.6	0.38009	-1.2	0.791837	-1.1	0.675041	-2.5	0.0192017	-1.1	0.848952
239	St8sia4	mmu:20452	Mus musculus ST8 alpha-N-acetyl-neuraminide alpha-2,8-sialyltransferase 4 (St8sia4), transcript variant 1, mRNA [NM_009183]	2.5	0.0001601	-1.9	0.00065628	-1.2	0.7494	-1.2	0.828762	-1.6	0.431849	1.2	0.887423	-1.1	0.76794	-3.1	0.0005103	-1.8	0.0204347	-1.3	0.24078	1.2	0.909818	-1.3	0.648552	-1.3	0.669584	-1.5	0.231439	1.5	0.0531295	-1.1	0.86488	-1.1	0.524957
240	Tap1	mmu:21354	Mus musculus transporter 1, ATP-binding cassette, sub-family B (MDR/TAP) (Tap1), transcript variant 1, mRNA [NM_013683]	-3	0.028215	3.2	0.062536	4.7	0.0312457	1.1	0.966441	2.5	0.559327	3.8	0.172477	-1.2	0.850354	2.8	0.0567785	4.4	0.00460057	2.1	0.0726843	-1.4	0.906356	3.7	0.126193	1	0.858371	3	0.00819098	-1.1	0.911486	3.3	0.032958	1	0.995667
241	Tapbpl	mmu:213233	Mus musculus TAP binding protein-like (Tapbpl), mRNA [NM_145391]	-1.3	0.284724	2.3	0.0047785	2.8	0.0325489	1.1	0.917618	1.8	0.131304	1.3	0.907625	-1.1	0.908842	1.9	0.00053737	1.3	0.337891	1.6	0.0821798	-1.4	0.906356	2.7	0.0401099	1.3	0.558527	1.6	0.348316	1.4	0.262563	4.3	0.00505336	1.5	0.00977195
242	Tbk1	mmu:56480	Mus musculus TANK-binding kinase 1 (Tbk1), mRNA [NM_019786]	1.1	0.151004	1.9	0.00039978	1.9	0.00364957	1.2	0.689055	1.6	0.0248504	1.8	0.119639	1.1	0.619495	1.6	0.0341088	1.2	0.50014	1.7	0.0502446	-1.1	0.943469	1.9	0.131173	-1.1	0.864594	1.3	0.450944	-1.4	0.137	2	0.00766734	1.1	0.870191
243	Tbrg1	mmu:21376	Mus musculus transforming growth factor beta regulated gene 1 (Tbrg1), mRNA [NM_025289]	-1.6	0.00191326	1.3	0.0605855	1.8	0.0030064	1	0.944289	1.4	0.522496	1.9	0.0282018	-1	0.980259	2.1	0.00024031	2.2	0.00932048	1.4	0.187618	-1.3	0.906356	2.2	0.20278	1.1	0.838752	1.9	0.0162725	1.1	0.890719	2.1	0.00934429	1.1	0.660683
244	Tesk1	mmu:21754	Mus musculus testis specific protein kinase 1 (Tesk1), mRNA [NM_011571]	1.8	0.00692689	-1.5	0.0525288	-1.4	0.55698	-1.1	0.918309	-1.3	0.629781	-1.9	0.129551	-1.1	0.932861	-2.8	0.00234271	-2.9	0.00284978	-1.2	0.471295	1.1	0.910929	-1.4	0.44196	-1.3	0.504959	-1.8	0.0769863	2.3	0.014155	1.1	0.915274	-1	0.940004
245	Tgif1	mmu:21815	Mus musculus TGFB-induced factor homeobox 1 (Tgif1), transcript variant 2, mRNA [NM_009372]	-1.2	0.583658	1.4	0.123873	1.5	0.300205	2.3	0.00521715	-1.1	0.934334	1.1	0.901298	1.8	0.0245316	2.7	0.00028842	3.7	0.0018775	2	0.05468	1.1	0.950655	1	0.955716	2.3	0.340534	1.3	0.825522	-1.4	0.0925617	1.1	0.878728	3.5	6.24e-06
246	Tlr2	mmu:24088	Mus musculus toll-like receptor 2 (Tlr2), mRNA [NM_011905]	6.5	4.79e-06	5.2	2.4e-06	3	0.00018861	3.2	8.255e-05	4.3	5.12e-05	1.6	0.105241	1.9	0.00022673	2.9	2.471e-05	-1.6	0.126142	2.1	0.0167876	1.4	0.906356	3.7	0.162423	1.8	0.545646	2.1	0.437336	1.9	0.0457066	4.6	0.00169457	5	1.46e-06
247	Tmem18	mmu:211986	Mus musculus transmembrane protein 18 (Tmem18), mRNA [NM_172049]	1.1	0.736551	-1.2	0.244868	-1.1	0.810458	-1.7	0.00669054	-1.1	0.896493	1.2	0.915112	1	0.98703	-1.9	0.00184996	-2	0.0037245	-1.5	0.0573145	-1.1	0.938244	1.2	0.691302	-1.5	0.374155	1.1	0.890294	1.4	0.370663	1.5	0.0609932	-2.1	0.0181489
248	Tmem180	mmu:75146	Mus musculus transmembrane protein 180 (Tmem180), mRNA [NM_029186]	1.6	0.0400731	-1.3	0.486528	-1.2	0.775533	-1.1	0.938685	-1.1	0.939472	-2	0.166772	1.1	0.886739	-1.8	0.00339551	-1.9	0.026119	-1	0.882617	-1.6	0.906356	-1.1	0.843812	-1.4	0.557618	-1.1	0.879104	1.2	0.543105	-1.6	0.352109	-1.1	0.867262
249	Tmem37	mmu:170706	Mus musculus transmembrane protein 37 (Tmem37), mRNA [NM_019432]	-1.2	0.138784	-2.3	0.00047646	-4.7	6.528e-05	-1.3	0.242996	-1.9	0.0203041	-3.4	0.00034293	1.1	0.57136	-2.8	2.03e-06	-1	0.93386	-1.8	0.129914	-1.4	0.906356	-2.7	0.254223	-1.4	0.376971	-1.7	0.313043	-1.3	0.587772	-2.4	0.00342141	-1.1	0.66717
250	Tmem64	mmu:100201	Mus musculus transmembrane protein 64 (Tmem64), mRNA [NM_181401]	1.9	3.147e-05	-1.6	0.00145754	-1.6	0.134791	-1.2	0.779394	-1.3	0.670811	-1.5	0.282572	1	0.894263	-2.4	0.00033223	-1.5	0.0910104	-1.6	0.0555248	1.1	0.96716	-1.7	0.453356	-1.3	0.711621	-1.5	0.581318	-1.1	0.760617	-2.4	0.0130694	-1.2	0.238211
251	Tnf	mmu:21926	Mus musculus tumor necrosis factor (Tnf), transcript variant 1, mRNA [NM_013693]	17.1	5.9e-06	26.2	2.56e-06	19.3	5.164e-05	32.9	1.293e-05	18.1	0.00093269	5.4	0.0133575	27.3	3.19e-06	59.3	2.2e-07	12	0.00065095	31.3	0.00068002	-1.2	0.906356	1.7	0.0547383	1.2	0.63731	2.5	0.0209695	-1.4	0.0884673	2.4	0.0298329	44	4e-08
252	Tnfaip2	mmu:21928	Mus musculus tumor necrosis factor, alpha-induced protein 2 (Tnfaip2), mRNA [NM_009396]	4.5	3.695e-05	5	1.352e-05	3.4	0.00052455	4.7	0.00047035	5.1	0.00019919	1.7	0.0682836	1.7	0.00099188	7	1.15e-06	1	0.992536	4.5	0.00495481	1.1	0.913975	1.6	0.501996	1.4	0.374155	1.4	0.443459	1	0.913626	2.1	0.0244317	9	9.9e-07
253	Tnfaip3	mmu:21929	Mus musculus tumor necrosis factor, alpha-induced protein 3 (Tnfaip3), transcript variant 1, mRNA [NM_009397]	17.4	5.51e-06	7.1	4.235e-05	5.4	0.00087859	11.9	7.703e-05	7	0.00037959	2.7	0.0431183	7	2.516e-05	5.9	7.299e-05	1.6	0.33585	3.6	0.00528256	1.2	0.906356	2.9	0.0804786	1.9	0.409765	2.1	0.254525	1.9	0.0367442	6.2	0.00057289	12.4	1.161e-05
254	Tnfaip8l1	mmu:66443	Mus musculus tumor necrosis factor, alpha-induced protein 8-like 1 (Tnfaip8l1), mRNA [NM_025566]	-1.2	0.0604926	-2	0.00012776	-1.2	0.746559	-1.3	0.118662	-1.5	0.0956093	-1.1	0.894342	1	0.978001	-1.8	0.00036171	-1.8	0.193816	-2.8	0.0471851	-1.6	0.906356	-1.4	0.658226	-1.9	0.409765	1	0.980944	1.2	0.293423	-1.5	0.201372	-1.6	0.0050474
255	Tnfrsf1b	mmu:21938	Mus musculus tumor necrosis factor receptor superfamily, member 1b (Tnfrsf1b), mRNA [NM_011610]	3.8	1.868e-05	4.8	8.1e-07	4.9	2.67e-06	3	0.00032064	5.6	4.77e-05	3.2	0.00022381	1.3	0.109109	5.4	2.9e-07	-1.2	0.563172	3.8	0.00480824	1.2	0.906356	2	0.744672	1.7	0.362765	1.3	0.79815	1.3	0.237506	2	0.203491	3.6	3.16e-06
256	Tnip1	mmu:57783	Mus musculus TNFAIP3 interacting protein 1 (Tnip1), transcript variant 1, mRNA [NM_021327]	2.3	0.00022776	2.7	9.031e-05	2	0.0207319	2	0.052865	2.7	0.0015007	1.3	0.430682	1.1	0.637817	2.3	2.558e-05	-1.7	0.0123786	1.7	0.0096913	-1	0.980505	1.5	0.209612	1.1	0.842622	1.3	0.516583	1.2	0.374748	1.9	0.108466	2.3	0.00073136
257	Tnni2	mmu:21953	Mus musculus troponin I, skeletal, fast 2 (Tnni2), mRNA [NM_009405]	1.5	0.0824765	-2	0.0118809	-1.7	0.472096	-1.1	0.922025	-1.6	0.604247	-1.6	0.669357	-1	0.955234	-2.5	0.00116219	-1.9	0.0275207	-1.4	0.179623	1.1	0.929353	-1.6	0.668487	-1.3	0.767778	-1.1	0.933835	1.5	0.161797	-1.2	0.810758	-1.3	0.16134
258	Tor1aip1	mmu:208263	Mus musculus torsin A interacting protein 1 (Tor1aip1), transcript variant 2, mRNA [NM_144791]	-2.1	0.00051893	1.7	0.00849303	1.7	0.0266644	1.2	0.917618	1.5	0.690503	1.8	0.139284	-1	0.993227	2.2	0.0020994	2.5	0.0142577	1.5	0.201352	-1	0.982736	1.9	0.190657	1.6	0.376971	2	0.0983993	1	0.761942	2.3	0.00827579	1.2	0.103047
259	Traf1	mmu:22029	Mus musculus TNF receptor-associated factor 1 (Traf1), mRNA [NM_009421]	10.5	1.78e-06	6.9	1.5e-07	8.7	5.87e-05	6.9	0.00010037	7.2	1.77e-06	3.1	0.0209548	1.5	0.355655	4.1	0.00029697	-1.9	0.147017	5.3	0.0123201	1.3	0.906356	3.2	0.0196869	1.5	0.431007	1.8	0.160545	1.9	0.609052	10.6	0.00829159	7.1	2.4e-07
260	Trafd1	mmu:231712	Mus musculus TRAF type zinc finger domain containing 1 (Trafd1), transcript variant 2, mRNA [NM_172275]	-2	0.00793287	3.9	8.629e-05	2.9	0.0266645	1.4	0.625141	3.3	0.0965236	3.2	0.0461449	-1.1	0.908842	3.8	0.00064561	2.9	0.00411335	1.6	0.0678933	-1.3	0.906356	2.9	0.0690731	1.2	0.773319	2.7	0.0152858	-1	0.925265	2.4	0.558896	1	0.834002
261	Trex1	mmu:22040	Mus musculus three prime repair exonuclease 1 (Trex1), transcript variant 1, mRNA [NM_011637]	-1.5	0.269752	3.1	3.63e-06	1.3	0.807335	1.9	0.0818977	2.6	0.00605748	-1.1	0.981317	1	0.968945	3.3	2.39e-06	2.8	0.0706681	2.1	0.310202	-2.3	0.906356	5.4	0.0334252	-2.1	0.458795	3.9	0.0963611	2	0.0415835	3.5	0.00580041	1.5	0.0330619
262	Trim26	mmu:22670	Mus musculus tripartite motif-containing 26 (Trim26), transcript variant 1, mRNA [NM_001025599]	-1.2	0.102477	1.8	0.00357746	1.3	0.239767	-1	0.979492	1.9	0.00907476	1.2	0.162344	1.1	0.851789	1.7	0.00175166	1.7	0.0174389	1.1	0.220766	-1.1	0.906356	1.8	0.185142	-1.1	0.866697	1.7	0.119445	1.3	0.0595002	2.2	0.0374142	1.2	0.407867
263	Tsc22d1	mmu:21807	Mus musculus TSC22 domain family, member 1 (Tsc22d1), transcript variant 2, mRNA [NM_009366]	1.2	0.357197	-2.6	0.00011338	-2.4	0.00093068	-1.2	0.882177	-2.1	0.0327302	-1.5	0.203102	-1.1	0.859536	-3.3	4.03e-06	1.1	0.730815	-1.5	0.0688311	1	0.996197	-1.6	0.259237	-1	0.915594	-1.4	0.566247	1.3	0.57553	-1.2	0.788489	-1.8	0.0276061
264	Tuba1a	mmu:22142	Mus musculus tubulin, alpha 1A (Tuba1a), mRNA [NM_011653]	1.4	0.0195196	-1.3	0.0164625	-1.6	0.500806	-1.2	0.657128	-1.2	0.179078	-1.4	0.743828	1	0.942547	-1.7	0.00193372	-2.1	0.0315894	-1.3	0.411096	-1.5	0.906356	-1.2	0.806527	-1.8	0.388644	-1.3	0.731627	1.1	0.89275	1.1	0.959613	-1.1	0.903273
265	Txnrd1	mmu:50493	Mus musculus thioredoxin reductase 1 (Txnrd1), transcript variant 1, mRNA [NM_001042523]	1.3	0.0258211	1.4	0.0167866	1.4	0.149813	1	0.965865	1.5	0.134214	1.1	0.761919	1.1	0.813303	1.5	0.00218566	1.1	0.639625	1.6	0.0536773	1.6	0.906356	-1.4	0.664747	1.5	0.541459	-1.1	0.903333	-1.1	0.834755	-1.2	0.656328	1.4	0.111392
266	Tyk2	mmu:54721	Mus musculus tyrosine kinase 2 (Tyk2), transcript variant 2, mRNA [NM_018793]	-1.7	0.00682339	2.2	0.00173621	2.6	0.00188613	1.1	0.918309	2	0.17959	1.7	0.0721514	-1.1	0.848285	4.3	1.645e-05	1.7	0.0292916	1.4	0.366649	-1.3	0.906356	1.7	0.314793	-1.3	0.560483	1.5	0.218214	1	0.942833	2.5	0.069368	1.7	0.00139725
267	Ube2l6	mmu:56791	Mus musculus ubiquitin-conjugating enzyme E2L 6 (Ube2l6), mRNA [NM_019949]	-2	0.00893989	1.6	0.10778	2.2	0.0208006	-1	0.994739	1.2	0.856705	2.3	0.0336733	1	0.938821	2.3	0.00031858	3.6	0.00445192	2.1	0.100647	-1	0.981856	2.6	0.049764	1.4	0.596559	2	0.0813203	1.2	0.473703	1.3	0.620384	1	0.969022
268	Ubn2	mmu:320538	Mus musculus ubinuclein 2 (Ubn2), mRNA [NM_177185]	1.4	0.14795	-1.3	0.265851	-2.7	0.0167991	-1.2	0.878503	-1.5	0.667012	-2.4	0.0205446	-1	0.955234	-1.6	0.0223005	-1.7	0.0766849	-1.8	0.0844636	-1.2	0.906356	-1.2	0.757028	-1.7	0.388644	-1.7	0.263604	1.1	0.826696	-1.4	0.557897	-1.1	0.831481
269	Unc93b1	mmu:54445	Mus musculus strain BALB/c unc-93 related protein mRNA, partial cds. [U89424]	-3.2	7.27e-06	1.2	0.248097	2.1	0.117003	1	0.957118	1	0.988157	1.7	0.405663	-1.2	0.868877	2.1	0.0331906	3.6	0.00320987	1.6	0.0827149	1	0.985977	1.1	0.879741	1.4	0.55013	1.7	0.36233	-1.3	0.678958	1.3	0.870776	1.1	0.783116
270	Usp4	mmu:22258	Mus musculus ubiquitin specific peptidase 4 (proto-oncogene) (Usp4), mRNA [NM_011678]	2.2	0.00085181	-1.1	0.796703	-1.6	0.30862	-1	0.972616	-1.3	0.857192	-1.7	0.058191	-1.1	0.887326	-2.1	0.00146736	-2	0.00460057	-1.4	0.0472755	-1	0.977695	-1.1	0.818937	-1.4	0.409765	-1.6	0.124116	1.2	0.575853	-1.2	0.792033	1.5	0.740112
271	Vps9d1	mmu:72325	Mus musculus VPS9 domain containing 1 (Vps9d1), mRNA [NM_028200]	1.7	0.0012178	-1.5	0.00922823	-1.6	0.0495596	-1.1	0.917618	-1.1	0.838545	-1.2	0.759202	1.1	0.892745	-2.7	0.00052394	-1.7	0.0782914	-1.4	0.208053	-1.2	0.906356	-1.2	0.748954	-1.8	0.404366	-1.2	0.670645	-1.2	0.655925	-1.3	0.468969	-1.6	0.00033346
272	Yrdc	mmu:230734	Mus musculus yrdC domain containing (E.coli) (Yrdc), mRNA [NM_153566]	-2	2.202e-05	1.1	0.589409	1.6	0.0486903	1.3	0.627874	1.1	0.936881	1.6	0.162907	1	0.946431	2.2	0.00026004	3.9	0.0122584	2.3	0.109302	1.2	0.932615	-1.2	0.899782	1.6	0.55013	1.1	0.896238	-1.2	0.610783	1.2	0.812434	1.4	0.0118312
273	Zadh2	mmu:225791	Mus musculus zinc binding alcohol dehydrogenase, domain containing 2 (Zadh2), mRNA [NM_146090]	1.1	0.791451	-1.6	0.0986062	-1.6	0.329367	-1.5	0.447501	-1.2	0.837177	-1.2	0.81864	1	0.995953	-1.8	0.00052394	-1.5	0.126647	-2.4	0.0122756	-1.1	0.906356	-1.5	0.27428	-1.3	0.340534	-1.2	0.50318	1.1	0.837875	-1.1	0.855872	-1.3	0.0561643
274	Zbtb4	mmu:75580	Mus musculus zinc finger and BTB domain containing 4 (Zbtb4), mRNA [NM_029348]	2.2	0.00687987	-1.6	0.0685135	-1.3	0.714718	-1	0.970437	-1.5	0.77592	1	0.996505	1	0.965799	-2.7	6.692e-05	-1.7	0.0705051	-1.7	0.0866911	-1.4	0.906356	-1.1	0.93852	-2.1	0.349858	-1	0.967093	-1.1	0.861699	-1.6	0.519108	-1.1	0.808617
275	Zc3h7a	mmu:106205	Mus musculus zinc finger CCCH type containing 7 A (Zc3h7a), transcript variant 1, mRNA [NM_145931]	-1.4	0.0439475	1.6	0.0716951	1.4	0.31526	1.2	0.902958	1.5	0.589603	1.3	0.39107	-1.1	0.929429	1.9	0.0022457	1.9	0.109501	1.7	0.147964	-1.1	0.906356	1.6	0.446466	-1.1	0.831751	1.1	0.825663	-1.3	0.101481	1.6	0.350244	1.4	0.050003
276	Zfp36	mmu:22695	Mus musculus zinc finger protein 36 (Zfp36), mRNA [NM_011756]	2.3	0.00443814	2.5	0.00021747	1.7	0.155907	2.7	0.429427	2.2	0.0870152	1.1	0.980446	5.1	5.295e-05	3.1	4.681e-05	3.8	0.0777727	1.7	0.375527	-1.2	0.906356	1.6	0.516589	1.2	0.594357	1.5	0.225651	-1.4	0.3735	1	0.967677	7.7	7.2e-06
277	Zfp637	mmu:232337	Mus musculus zinc finger protein 637 (Zfp637), mRNA [NM_177684]	1	0.859698	-1.6	0.00066436	-1.4	0.195852	-1.4	0.0374003	-1.3	0.675285	-1.2	0.638201	-1	0.983414	-1.8	0.0197658	-1.6	0.0112526	-1.4	0.020582	-1.4	0.906356	-1.4	0.727628	-1.6	0.421143	-1.4	0.571769	-1.1	0.854651	-1.2	0.721258	-2	0.0243554
278	Zfp672	mmu:319475	Mus musculus zinc finger protein 672 (Zfp672), transcript variant 2, non-coding RNA [NR_028331]	-1.1	0.768668	-1.7	0.18109	-1.9	0.0617492	-1	0.955814	-1.2	0.867151	-1.7	0.215161	-1.1	0.931281	-1.6	0.0191707	-2.1	0.0324192	-1.1	0.756053	1.4	0.906356	-1.7	0.643655	1.1	0.914656	-1.1	0.89252	2.2	0.0163856	1.1	0.938797	1.1	0.899823
279	Zkscan5	mmu:22757	Mus musculus zinc finger with KRAB and SCAN domains 5 (Zkscan5), transcript variant 1, mRNA [NM_016683]	1.2	0.522117	-1.5	0.0185725	-3.1	0.011772	-1.4	0.111014	-1.5	0.639101	-2.3	0.0434718	-1.1	0.938821	-1.8	0.0130109	-1.8	0.0872445	-1.2	0.505509	-1.5	0.906356	1.3	0.501796	-1.6	0.37913	-1.3	0.684505	1.4	0.0916729	-1.1	0.909583	-1.3	0.401674
280	Znfx1	mmu:98999	Mus musculus zinc finger, NFX1-type containing 1 (Znfx1), transcript variant 1, mRNA [NM_001033196]	-2.7	0.00071474	3.1	0.00058075	2.1	0.181894	1	0.962004	2.8	0.19779	2.1	0.290396	-1.3	0.593581	6	1.638e-05	3.3	0.0324159	1.4	0.562294	-1.5	0.906356	4.7	0.0271158	-1	0.964276	4	0.00209783	1.4	0.278691	3.2	0.0946949	1.1	0.758871
281	nosymbol1		Mus musculus adult male urinary bladder cDNA, RIKEN full-length enriched library, clone:9530030H05 product:unclassifiable, full insert sequence. [AK035396]	2.6	0.0393558	9.6	0.00044351	4.5	0.0471778	6.7	0.00724957	7.1	0.0128544	2.2	0.598861	1.7	0.122295	6.6	0.00016518	1.9	0.0308691	9.1	0.00309827	1	0.972594	-1.6	0.181972	1.6	0.428193	-1.1	0.817491	1.7	0.0697858	2.7	0.116733	7	0.00012917
282	nosymbol2		Mus musculus adult male stomach cDNA, RIKEN full-length enriched library, clone:2210008N01 product:unclassifiable, full insert sequence. [AK008679]	1.4	0.0875478	-1.4	0.167212	-2.1	0.100568	1.1	0.919739	-1.2	0.820071	-1.9	0.0714773	-1.1	0.836239	-1.8	0.003581	-1.6	0.119935	1.2	0.518064	1.3	0.906356	-1.8	0.656551	1.6	0.469607	-1.2	0.802845	2.5	0.0348672	1.5	0.396658	-1.1	0.784516
283	nosymbol3		Unknown	-2.2	0.0155055	1.4	0.436449	1.4	0.572048	1	0.973904	-1	0.984075	1.7	0.208123	-1.2	0.794428	1.6	0.0296794	1.1	0.7309	1.6	0.115211	-1.2	0.932331	2.2	0.0182028	1.7	0.594187	1.6	0.497788	1.2	0.263408	1.7	0.516288	1.1	0.857427
284	nosymbol4		predicted pseudogene 8464 [Source:MGI Symbol;Acc:MGI:3645517] [ENSMUST00000140208]	-4.1	0.00197236	-1	0.964024	1.6	0.37962	1	0.997614	1	0.992311	1.2	0.929972	-1.2	0.846908	1.5	0.0894373	2.8	0.0149471	1.1	0.806432	1.5	0.906356	1	0.971766	1.4	0.377092	-1.1	0.796647	-1	0.99108	1	0.989874	-1.2	0.618858
285	nosymbol5		Unknown	-2	0.0128264	1.3	0.406994	2.2	0.0773206	1.3	0.851717	-1.1	0.901291	1.9	0.0559065	1.1	0.86559	1.6	0.017334	1.6	0.311184	-2	0.138749	-1	0.98711	2.5	0.0426008	1.1	0.904211	1.3	0.379695	-1.6	0.786027	-1.5	0.492355	-1.1	0.857645
286	nosymbol6		Unknown	1.5	0.00745793	6.5	1.55e-06	2.2	0.57174	5.6	0.00020102	4.9	0.0411272	1.9	0.0819454	1.1	0.956167	5.9	0.00021533	1.5	0.0699692	4.4	0.00973892	1.2	0.906356	-1.1	0.886367	1.5	0.500792	1	0.977635	-1.1	0.949822	1.8	0.3982	8	0.00011099
287	nosymbol7		601783302F1 NCI_CGAP_Lu30 Mus musculus cDNA clone IMAGE:4011193 5'. [BF139157]	-1.9	0.0267495	1.3	0.501921	1.5	0.526011	1.2	0.917618	-1.3	0.820071	1.7	0.27521	1.1	0.860534	2.3	0.00060641	2	0.0286321	1.6	0.0577578	-1.4	0.906356	1.6	0.317872	-1.1	0.873754	-1	0.99556	-1.4	0.427414	-1.1	0.958933	1.3	0.190825
288	nosymbol8		Unknown	-1.2	0.35672	1.3	0.0453507	2	0.0710829	1.2	0.890343	1.7	0.0536536	-1.1	0.919123	-1.1	0.889582	1.6	0.0105504	1.2	0.291612	1.6	0.0106227	1.6	0.906356	1.2	0.716781	1.2	0.409765	1.1	0.503878	-1.3	0.485301	1.2	0.606824	1.2	0.152065
289	nosymbol9		Unknown	2.5	0.0102583	-1.1	0.924658	-1.1	0.922912	1	0.989454	-1	0.980962	-1.5	0.589154	-1.2	0.859536	-2.9	0.00088762	-2.6	0.0529141	-1	0.984307	-1	0.987408	-1.3	0.616552	-1.3	0.665741	-1.6	0.194825	1.5	0.0930862	1	0.99812	1	0.940004
